# Supplementary material for: Bromido{N-methyl-N′-[1-(2-pyrid­yl)ethyl­idene]ethane-1,2-diamine-κ3 N,N′,N′′}­(thio­cyanato-κN)­copper(II)
Source: Acta Crystallogr Sect E Struct Rep Online. 2010 Jul 17;66(Pt 8):m939. doi: 10.1107/S1600536810027534 (PMC3007341; doi:10.1107/S1600536810027534)
Supplement: Supplementary file 2 [file e-66-0m939-Isup2.hkl]

# 
# h,k,l, Fc-squared, Fo-squared, sigma(Fo-squared) and status flag 
# 
data_I
_shelx_title ' test_0m in P2(1)/n' 
_shelx_refln_list_code          4 
_shelx_F_calc_maximum      337.17 
_exptl_crystal_F_000       756.00 
_reflns_d_resolution_high  0.7829 
 
loop_ 
 _symmetry_equiv_pos_as_xyz 
 'x, y, z' 
 '-x+1/2, y+1/2, -z+1/2' 
 '-x, -y, -z' 
 'x-1/2, -y-1/2, z-1/2' 
 
_cell_length_a    10.9790 
_cell_length_b    11.4070 
_cell_length_c    12.0010 
_cell_angle_alpha  90.000 
_cell_angle_beta  109.033 
_cell_angle_gamma  90.000 
 
_shelx_F_squared_multiplier     1.000 
 
loop_ 
 _refln_index_h 
 _refln_index_k 
 _refln_index_l 
 _refln_F_squared_calc 
 _refln_F_squared_meas 
 _refln_F_squared_sigma 
 _refln_observed_status 
   2   0   0     8800.61     7115.65   1101.92 o 
   4   0   0     3877.13     3756.53    179.23 o 
   6   0   0       12.24       13.61     14.05 o 
   8   0   0      103.59      114.42     45.29 o 
  10   0   0      914.96     1076.75    123.06 o 
  12   0   0       52.81       79.49    108.76 o 
   1   1   0      230.68      307.09     15.38 o 
   2   1   0      935.69      965.75     29.92 o 
   3   1   0     4285.15     4423.98    115.92 o 
   4   1   0     4058.83     3731.04    130.78 o 
   5   1   0    10573.71     9885.16    241.06 o 
   6   1   0     5121.96     4813.94    143.16 o 
   7   1   0      200.88      217.50     30.64 o 
   8   1   0      899.91      913.80     56.87 o 
   9   1   0     2860.81     3117.26    204.30 o 
  10   1   0     1480.81     1704.65    108.34 o 
  11   1   0       99.73      131.49     51.63 o 
  12   1   0        2.02      -28.81     64.39 o 
  13   1   0       38.36       21.02     89.64 o 
   0   2   0        8.25       68.42     18.38 o 
   1   2   0    17414.62    18955.91    571.38 o 
   2   2   0     3038.00     3416.42     95.87 o 
   3   2   0     5850.38     5886.28    143.31 o 
   4   2   0     3360.88     3347.90     88.53 o 
   5   2   0     6480.52     6302.01    173.15 o 
   6   2   0     2219.11     2188.77     87.94 o 
   7   2   0        8.20       27.30     26.74 o 
   8   2   0     1288.56     1343.10     75.30 o 
   9   2   0      573.84      615.80     60.06 o 
  10   2   0      158.54      205.51     67.95 o 
  11   2   0      691.61      755.41    152.68 o 
  12   2   0       51.68      149.04    103.73 o 
  13   2   0      271.31      468.78    192.57 o 
   1   3   0    31341.52    34632.73   1039.63 o 
   2   3   0      174.26      211.03     21.86 o 
   3   3   0      540.36      630.28     29.59 o 
   4   3   0     3844.14     3550.78    107.04 o 
   5   3   0     7718.20     7529.57    212.83 o 
   6   3   0     2838.39     2787.26     96.04 o 
   7   3   0      191.33      214.65     33.13 o 
   8   3   0      786.55      759.98     55.28 o 
   9   3   0     2636.04     2553.82    168.91 o 
  10   3   0     1674.16     1834.14    115.24 o 
  11   3   0      304.16      394.61     89.69 o 
  12   3   0       86.24      199.49     80.07 o 
   0   4   0    10560.74    11959.87    489.69 o 
   1   4   0     1128.66     1129.00     40.01 o 
   2   4   0     8097.29     9020.25    242.97 o 
   3   4   0      270.26      338.42     22.82 o 
   4   4   0     8845.90     8612.54    237.66 o 
   5   4   0       50.43       97.34     22.79 o 
   6   4   0       69.89       80.53     24.31 o 
   7   4   0     3570.92     3323.40    140.79 o 
   8   4   0       24.39       14.63     43.88 o 
   9   4   0      271.99      298.13     63.74 o 
  10   4   0      770.63      790.55     88.50 o 
  11   4   0      149.72      242.45     93.73 o 
  12   4   0        0.83      -16.06     88.52 o 
   1   5   0      141.95      190.75     18.77 o 
   2   5   0     9795.72    11076.87    297.02 o 
   3   5   0     7293.45     7298.92    238.70 o 
   4   5   0      676.42      786.11     72.01 o 
   5   5   0     1193.82     1108.83     68.25 o 
   6   5   0     2402.65     2298.09    107.92 o 
   7   5   0      201.23      218.86     48.97 o 
   8   5   0     1068.81     1041.48     85.43 o 
   9   5   0      427.38      425.04     71.56 o 
  10   5   0      729.51      748.81    105.01 o 
  11   5   0      633.03      530.02    118.22 o 
  12   5   0      150.29      141.57     90.03 o 
   0   6   0      927.03      920.14    106.21 o 
   1   6   0     9569.74    10264.29    277.44 o 
   2   6   0     4437.83     4632.21    135.47 o 
   3   6   0       21.39       22.86     26.00 o 
   4   6   0       18.40       15.55     28.40 o 
   5   6   0      858.37      858.14     66.11 o 
   6   6   0     2494.93     2404.50    114.14 o 
   7   6   0       51.35       22.05     44.37 o 
   8   6   0     2154.88     2095.43    118.39 o 
   9   6   0       40.85      -11.43     58.86 o 
  10   6   0       10.02      -17.75     66.79 o 
  11   6   0      100.07       75.34     78.35 o 
  12   6   0      274.77      290.01    121.81 o 
   1   7   0      537.40      549.17     36.69 o 
   2   7   0     3439.85     3429.16    130.57 o 
   3   7   0     2927.89     3042.97    122.79 o 
   4   7   0     2480.36     2512.55    111.20 o 
   5   7   0     2763.40     2571.96    117.18 o 
   6   7   0       26.29       36.63     42.35 o 
   7   7   0       32.41       24.19     48.89 o 
   8   7   0        8.34      -20.75     54.48 o 
   9   7   0      736.68      655.72     85.95 o 
  10   7   0      103.23       66.34     75.40 o 
  11   7   0        4.40      -76.87     78.70 o 
   0   8   0     4600.09     4305.09    186.54 o 
   1   8   0      444.35      515.56     47.80 o 
   2   8   0       41.62       51.20     33.87 o 
   3   8   0     3412.08     3497.27    140.56 o 
   4   8   0      385.34      368.56     51.14 o 
   5   8   0      189.42      211.84     49.43 o 
   6   8   0      179.75      228.21     55.46 o 
   7   8   0     4226.53     4010.43    173.30 o 
   8   8   0       37.44      -13.68     59.40 o 
   9   8   0      351.44      267.69     84.76 o 
  10   8   0      109.83       63.15    103.54 o 
  11   8   0      293.98      205.49     97.78 o 
   1   9   0     2266.38     2007.61    132.10 o 
   2   9   0      921.77     1033.27     75.10 o 
   3   9   0     1569.63     1511.76     91.38 o 
   4   9   0        5.65       24.59     43.55 o 
   5   9   0      826.08      855.50     80.81 o 
   6   9   0      323.25      326.51     64.46 o 
   7   9   0        7.32       26.82     59.60 o 
   8   9   0       34.22      -22.32     89.51 o 
   9   9   0       35.43        3.47    125.55 o 
  10   9   0       24.55       61.47     89.87 o 
   0  10   0      566.96      570.88    121.53 o 
   1  10   0       11.85       82.36     62.05 o 
   2  10   0        8.90       34.28     62.31 o 
   3  10   0        8.41       24.65     45.83 o 
   4  10   0      625.74      694.55     73.56 o 
   5  10   0        0.43        5.08     52.60 o 
   6  10   0     2218.24     1915.70    120.30 o 
   7  10   0       56.31       26.63     66.19 o 
   8  10   0     1374.09     1313.47    116.59 o 
   9  10   0        1.74       13.69     84.15 o 
   1  11   0     1144.89     1088.39    118.66 o 
   2  11   0     1060.07     1065.78    117.87 o 
   3  11   0      722.13      781.01    109.61 o 
   4  11   0      181.66      215.35     91.22 o 
   5  11   0        2.30      -39.78     58.78 o 
   6  11   0        8.13       15.04     64.99 o 
   7  11   0       67.02       30.03     73.46 o 
   8  11   0        7.90       50.10     84.64 o 
   0  12   0      410.97      447.30    144.00 o 
   1  12   0      240.13      262.97     93.88 o 
   2  12   0        2.16       41.65     85.52 o 
   3  12   0      642.48      776.78    121.10 o 
   4  12   0        3.38        7.81     91.74 o 
   5  12   0       15.89      -22.98     98.60 o 
   6  12   0        3.18       52.03    106.72 o 
   7  12   0      574.62      509.29    115.23 o 
   1  13   0      379.20      305.24    106.51 o 
   2  13   0      551.54      590.44    121.32 o 
   3  13   0      641.87      590.27    122.66 o 
   4  13   0      263.39      255.83    114.69 o 
   5  13   0       89.90       98.02    115.22 o 
   0  14   0       18.33      -71.49    146.04 o 
   1  14   0       60.39       69.96    110.49 o 
   2  14   0      169.04      177.82    117.06 o 
   3  14   0        2.38       48.14    115.86 o 
 -13   0   1       31.71        4.81    103.66 o 
 -11   0   1     2591.98     3539.63    278.80 o 
  -9   0   1     2104.29     2517.37    211.40 o 
  -7   0   1     5435.39     6357.87    618.87 o 
  -5   0   1       16.65       52.50     31.15 o 
  -3   0   1     1485.03     1646.88    134.29 o 
  -1   0   1    12067.90     5605.61    298.20 o 
   1   0   1     2383.33     2472.86    124.08 o 
   3   0   1    15855.28    13467.23   1732.54 o 
   5   0   1     4646.51     3864.39    166.34 o 
   7   0   1     1027.88      988.72     77.44 o 
   9   0   1       57.16       12.67     52.51 o 
  11   0   1        3.88      -42.64     69.06 o 
 -13   1   1        4.10       19.12     96.51 o 
 -12   1   1       84.54       39.19     55.14 o 
 -11   1   1       55.42       52.82     47.62 o 
 -10   1   1      746.14      852.28     67.13 o 
  -9   1   1      633.58      690.87     56.81 o 
  -8   1   1      358.28      390.40     40.42 o 
  -7   1   1     2536.63     2573.04     92.06 o 
  -6   1   1     4272.80     4263.82    130.72 o 
  -5   1   1     6887.29     6180.56    302.62 o 
  -4   1   1     5378.53     4869.58    272.55 o 
  -3   1   1     1542.29     1544.90     57.29 o 
  -2   1   1    16542.54    16746.35    616.92 o 
  -1   1   1    12120.01    13888.65    322.64 o 
   0   1   1    21743.94    23922.76   1856.62 o 
   1   1   1     1140.33     1029.90     36.27 o 
   2   1   1     9393.67     9121.47    237.75 o 
   3   1   1      396.55      401.22     19.11 o 
   4   1   1     2692.07     2433.41     66.99 o 
   5   1   1     4921.89     4593.73    119.03 o 
   6   1   1      134.49      153.32     19.39 o 
   7   1   1      175.56      136.29     30.04 o 
   8   1   1     1438.56     1389.52     69.38 o 
   9   1   1     3560.22     3913.61    246.46 o 
  10   1   1      917.99     1040.27     75.80 o 
  11   1   1        0.65      -13.57     60.08 o 
  12   1   1      377.33      478.33    169.02 o 
 -13   2   1        5.12      130.22    151.76 o 
 -12   2   1     1047.92     1599.38    151.06 o 
 -11   2   1      253.45      268.77    109.78 o 
 -10   2   1     3683.87     4453.64    313.52 o 
  -9   2   1      127.04      130.60     42.16 o 
  -8   2   1        7.96        5.72     30.07 o 
  -7   2   1       10.88       27.02     26.47 o 
  -6   2   1      486.14      506.35     41.51 o 
  -5   2   1       20.37       70.14     19.62 o 
  -4   2   1     1463.51     1653.63     62.94 o 
  -3   2   1     6037.66     6209.22    198.97 o 
  -2   2   1     1402.26     1346.58     67.93 o 
  -1   2   1     1691.88     1834.04     47.28 o 
   0   2   1    16287.32    18741.91    485.00 o 
   1   2   1       30.88       53.84      8.65 o 
   2   2   1     4714.39     4938.08    119.97 o 
   3   2   1       44.12       62.95     10.18 o 
   4   2   1    19235.75    18299.66    429.67 o 
   5   2   1        4.39       -3.54     14.25 o 
   6   2   1        0.71       13.40     17.67 o 
   7   2   1       15.28       -5.84     27.82 o 
   8   2   1     1669.00     1768.23    100.48 o 
   9   2   1        0.36       16.75     40.09 o 
  10   2   1        4.17      -52.42     57.42 o 
  11   2   1      174.54      248.04    137.87 o 
  12   2   1       30.61       53.24    147.06 o 
 -13   3   1       17.09      109.12    127.61 o 
 -12   3   1      220.75      348.09    114.37 o 
 -11   3   1       33.17      106.16     90.01 o 
 -10   3   1      313.57      392.87     68.71 o 
  -9   3   1       10.36       50.37     36.45 o 
  -8   3   1     1546.55     1623.44     76.98 o 
  -7   3   1     5457.54     5377.64    165.77 o 
  -6   3   1     7682.86     7448.64    213.96 o 
  -5   3   1     9035.88     8992.35    250.52 o 
  -4   3   1      986.16     1074.78     45.76 o 
  -3   3   1       11.75       -0.33     18.43 o 
  -2   3   1     9311.81    10486.96    278.29 o 
  -1   3   1     3162.92     3495.83     97.52 o 
   0   3   1      198.66      244.00     15.82 o 
   1   3   1     7237.51     7816.57    209.07 o 
   2   3   1     4888.14     5246.00    145.07 o 
   3   3   1      360.70      315.02     18.86 o 
   4   3   1     1531.45     1597.84     50.75 o 
   5   3   1       53.17       57.73     17.55 o 
   6   3   1     2322.81     2291.93     83.67 o 
   7   3   1     2678.26     2490.07     94.16 o 
   8   3   1      914.16      927.50     77.82 o 
   9   3   1     2303.61     2277.81    205.43 o 
  10   3   1      181.05      199.15     66.08 o 
  11   3   1       42.22       97.57     89.90 o 
  12   3   1      240.44      380.42    119.99 o 
 -13   4   1        5.31        5.45     84.87 o 
 -12   4   1        5.18       50.20     75.85 o 
 -11   4   1     1766.69     1907.84    157.94 o 
 -10   4   1       10.66       54.46     58.09 o 
  -9   4   1      451.42      437.30     66.74 o 
  -8   4   1     1207.42     1240.00     87.58 o 
  -7   4   1      400.42      436.57     41.55 o 
  -6   4   1      181.34      240.08     30.68 o 
  -5   4   1     3012.37     3241.01    105.08 o 
  -4   4   1     6663.80     6960.55    229.26 o 
  -3   4   1      173.41      247.30     26.51 o 
  -2   4   1     2437.98     2714.47     81.97 o 
  -1   4   1    12303.99    13472.55    354.77 o 
   0   4   1      397.24      396.89     22.74 o 
   1   4   1     1602.17     1685.11     66.46 o 
   2   4   1     3787.48     3998.05    135.95 o 
   3   4   1    12399.59    12091.30    324.51 o 
   4   4   1      390.83      430.12     25.84 o 
   5   4   1     6681.86     6636.57    169.00 o 
   6   4   1     2026.21     1935.24     96.55 o 
   7   4   1      177.74      172.76     46.02 o 
   8   4   1      905.93      836.26     77.92 o 
   9   4   1      524.15      612.37     76.44 o 
  10   4   1      623.77      697.53     87.06 o 
  11   4   1       16.80       46.11     72.19 o 
  12   4   1      153.41      209.25     87.14 o 
 -12   5   1      233.43      258.17     90.32 o 
 -11   5   1        0.32       14.45     70.28 o 
 -10   5   1       10.98       47.57     62.53 o 
  -9   5   1     1028.01     1047.78     91.92 o 
  -8   5   1      375.86      394.41     61.57 o 
  -7   5   1      376.04      390.19     54.60 o 
  -6   5   1     4200.91     4200.39    161.27 o 
  -5   5   1     4013.57     4077.83    128.03 o 
  -4   5   1      265.18      263.99     33.91 o 
  -3   5   1     5557.98     6109.29    174.33 o 
  -2   5   1        5.69       11.30     14.04 o 
  -1   5   1    15351.27    17224.26    452.62 o 
   0   5   1    14118.63    16482.44    433.75 o 
   1   5   1     3144.50     3222.52    115.17 o 
   2   5   1     5731.35     6146.79    202.01 o 
   3   5   1      107.60      172.87     29.15 o 
   4   5   1       10.98       12.60     26.15 o 
   5   5   1     3369.35     3422.74    135.62 o 
   6   5   1      457.66      467.20     54.32 o 
   7   5   1        4.53        1.14     41.57 o 
   8   5   1     1777.20     1678.87    104.44 o 
   9   5   1     1290.58     1270.86    101.29 o 
  10   5   1      185.87      138.21     72.42 o 
  11   5   1        0.22      -38.62     74.32 o 
  12   5   1        0.63       47.21     86.12 o 
 -12   6   1      274.89      290.51    115.43 o 
 -11   6   1       14.26        0.29     74.05 o 
 -10   6   1      826.32      757.33     93.01 o 
  -9   6   1      156.18      147.51     81.49 o 
  -8   6   1      126.93       93.60     54.29 o 
  -7   6   1     3280.67     3231.50    142.31 o 
  -6   6   1       25.20       14.07     37.37 o 
  -5   6   1     1525.20     1512.54     82.50 o 
  -4   6   1      283.08      386.77     42.41 o 
  -3   6   1     3837.42     3898.51    120.62 o 
  -2   6   1     2091.13     2185.80     74.86 o 
  -1   6   1       23.85       53.96     16.43 o 
   0   6   1     1591.42     1520.97     56.54 o 
   1   6   1     2878.40     3119.55    115.85 o 
   2   6   1      607.93      658.25     50.49 o 
   3   6   1      569.18      665.97     54.07 o 
   4   6   1     6351.72     6350.36    219.27 o 
   5   6   1        5.34       25.79     35.23 o 
   6   6   1        5.13       27.60     38.72 o 
   7   6   1     1952.86     2049.74    110.99 o 
   8   6   1      303.15      272.37     63.56 o 
   9   6   1       70.89      -19.65     71.07 o 
  10   6   1       36.44      -32.95     68.01 o 
  11   6   1      553.30      310.78    114.30 o 
 -11   7   1      305.09      278.35     91.52 o 
 -10   7   1      342.94      255.27     80.80 o 
  -9   7   1      468.04      477.70     96.71 o 
  -8   7   1      627.56      485.72     72.26 o 
  -7   7   1      501.50      515.73     65.73 o 
  -6   7   1       68.11       46.66     42.29 o 
  -5   7   1      789.04      827.03     74.34 o 
  -4   7   1      474.09      506.98     50.37 o 
  -3   7   1      263.77      314.76     41.02 o 
  -2   7   1     6356.97     6317.68    181.46 o 
  -1   7   1     2301.84     2349.34     80.63 o 
   0   7   1       52.44       35.43     19.70 o 
   1   7   1     2960.40     2981.56    116.31 o 
   2   7   1     4312.47     4218.16    154.08 o 
   3   7   1     4184.43     4195.97    156.90 o 
   4   7   1      361.40      430.81     49.80 o 
   5   7   1      506.35      537.63     58.33 o 
   6   7   1     2015.06     1929.60    106.25 o 
   7   7   1      662.53      680.20     75.13 o 
   8   7   1       29.41       17.25     57.79 o 
   9   7   1       92.68       89.07     70.04 o 
  10   7   1      146.91      106.55     95.96 o 
  11   7   1       33.50      -13.70     84.26 o 
 -11   8   1      391.64      293.56     97.49 o 
 -10   8   1        0.75      -81.90     95.85 o 
  -9   8   1      294.52      160.92    102.89 o 
  -8   8   1      863.40      767.95    106.87 o 
  -7   8   1      221.90      216.07     60.04 o 
  -6   8   1        3.39       -2.08     44.99 o 
  -5   8   1      165.21      168.35     46.71 o 
  -4   8   1     7782.69     7740.58    266.35 o 
  -3   8   1      608.69      669.37     62.47 o 
  -2   8   1     3184.29     3197.86    128.18 o 
  -1   8   1      267.99      224.63     37.25 o 
   0   8   1     2388.75     2185.27     97.50 o 
   1   8   1      441.46      488.54     48.32 o 
   2   8   1      282.99      330.16     52.96 o 
   3   8   1      601.78      671.49     62.68 o 
   4   8   1        9.16        8.16     39.18 o 
   5   8   1     1239.50     1314.90     89.89 o 
   6   8   1     1285.60     1350.33     96.28 o 
   7   8   1       27.87       22.99     56.57 o 
   8   8   1      407.54      351.89     75.93 o 
   9   8   1        2.10      -39.62     70.24 o 
  10   8   1      514.47      432.30     94.86 o 
 -10   9   1       73.60      -10.31    134.82 o 
  -9   9   1      540.01      426.06    126.66 o 
  -8   9   1     1591.07     1497.78    113.68 o 
  -7   9   1        7.25      -56.64     53.83 o 
  -6   9   1      157.08      160.61     56.28 o 
  -5   9   1       64.78       33.88     46.36 o 
  -4   9   1      885.13      963.60     79.20 o 
  -3   9   1      976.33      984.54     75.92 o 
  -2   9   1      172.78      196.88     43.46 o 
  -1   9   1       10.66        0.64     51.54 o 
   0   9   1       77.90      126.35     57.32 o 
   1   9   1     2842.32     2750.56    119.09 o 
   2   9   1     1746.18     1734.50     94.67 o 
   3   9   1     1822.01     1710.48     97.46 o 
   4   9   1       61.16       83.06     47.96 o 
   5   9   1     2011.62     1852.17    109.00 o 
   6   9   1     2278.84     2143.49    122.90 o 
   7   9   1      449.85      480.82     77.71 o 
   8   9   1      216.22      192.79     77.17 o 
   9   9   1      131.35       83.97     80.63 o 
  10   9   1       96.54       34.38     88.42 o 
  -9  10   1      445.94      308.87    161.17 o 
  -8  10   1       15.55      -66.92     90.15 o 
  -7  10   1      819.76      737.81    110.12 o 
  -6  10   1       90.06       69.36     58.82 o 
  -5  10   1      454.16      471.32     68.47 o 
  -4  10   1      132.64      106.27     51.12 o 
  -3  10   1     6802.24     6147.47    286.69 o 
  -2  10   1       96.86      168.45     70.79 o 
  -1  10   1       52.03       51.29     62.66 o 
   0  10   1      715.47      744.34     93.84 o 
   1  10   1      788.81      852.64     98.57 o 
   2  10   1      223.29      231.07     50.53 o 
   3  10   1        3.36       25.41     46.67 o 
   4  10   1       43.39       52.36     52.07 o 
   5  10   1      621.26      635.71     78.04 o 
   6  10   1      161.70      136.52     65.99 o 
   7  10   1      628.53      657.60     90.62 o 
   8  10   1        0.69       23.09     75.49 o 
   9  10   1        6.24      -52.51    109.62 o 
  -8  11   1      301.51      206.56    170.12 o 
  -7  11   1       96.82       92.19     92.37 o 
  -6  11   1       72.22       28.03     65.11 o 
  -5  11   1        9.89       10.13     85.85 o 
  -4  11   1      406.74      437.08     99.26 o 
  -3  11   1       35.74       75.17     78.81 o 
  -2  11   1       52.64       68.05     76.70 o 
  -1  11   1       30.67       25.38     72.36 o 
   0  11   1       80.82       82.21     74.38 o 
   1  11   1     2606.09     2408.04    161.71 o 
   2  11   1      964.23     1066.09    118.78 o 
   3  11   1      267.56      286.00     89.80 o 
   4  11   1        8.24       19.68     55.91 o 
   5  11   1      314.08      308.06     73.08 o 
   6  11   1      916.42      940.94    100.26 o 
   7  11   1      228.13      231.05     83.50 o 
   8  11   1        1.37      -70.04     79.55 o 
  -7  12   1       80.55       11.75    193.53 o 
  -6  12   1        0.94      -90.29    171.06 o 
  -5  12   1       38.88        9.70     98.64 o 
  -4  12   1     2234.69     1792.73    160.64 o 
  -3  12   1       13.26       -5.43     88.11 o 
  -2  12   1      737.82      782.54    117.70 o 
  -1  12   1        4.16       44.64     82.96 o 
   0  12   1       99.92      179.71     89.47 o 
   1  12   1       34.77       79.99    108.25 o 
   2  12   1      249.38      319.51     98.20 o 
   3  12   1        4.07       38.26     90.61 o 
   4  12   1        4.36      -16.88     92.19 o 
   5  12   1       18.47       22.99    101.09 o 
   6  12   1      690.98      675.60     98.20 o 
   7  12   1       42.03       58.67     82.39 o 
  -6  13   1        1.32      -45.17    128.17 o 
  -5  13   1       20.60      -15.19    145.53 o 
  -4  13   1       39.68       34.92    108.25 o 
  -3  13   1       34.52      -34.06     98.12 o 
  -2  13   1      308.08      201.58    106.28 o 
  -1  13   1        0.33        9.37     95.25 o 
   0  13   1      371.50      333.42    108.06 o 
   1  13   1      974.62     1002.02    136.67 o 
   2  13   1      756.56      753.08    127.07 o 
   3  13   1       77.47      111.05    105.36 o 
   4  13   1       65.81       52.12    107.24 o 
   5  13   1       26.57       74.70    114.12 o 
  -3  14   1      320.76      251.59    121.85 o 
  -2  14   1       37.92       -3.68    108.46 o 
  -1  14   1       58.87       45.46    108.98 o 
   0  14   1      124.31      158.29    113.04 o 
   1  14   1       78.04      171.13    114.32 o 
   2  14   1        4.59       47.32    108.66 o 
   3  14   1        0.71       29.66    112.29 o 
 -12   0   2     2930.81     3750.01    290.03 o 
 -10   0   2      834.18      885.43     95.25 o 
  -8   0   2     2460.98     2667.02    206.80 o 
  -6   0   2     9476.99    10028.70    393.02 o 
  -4   0   2     5944.68     6469.91    255.23 o 
  -2   0   2     1622.44     1455.95    111.32 o 
   0   0   2     3581.65     3295.55    175.65 o 
   2   0   2   113686.70    94838.66   8213.35 o 
   4   0   2     9428.37     7922.06    564.24 o 
   6   0   2       86.86       60.93     38.81 o 
   8   0   2     5868.97     5610.71    328.84 o 
  10   0   2        9.41      -15.58     62.52 o 
  12   0   2      118.59      203.23    153.19 o 
 -13   1   2        6.85      -40.15    166.46 o 
 -12   1   2      995.41     1389.43    130.22 o 
 -11   1   2      284.13      363.16     60.14 o 
 -10   1   2        4.41      -20.76     36.85 o 
  -9   1   2      217.40      275.57     41.96 o 
  -8   1   2        4.64       19.78     28.04 o 
  -7   1   2     3163.04     3343.16    111.65 o 
  -6   1   2     6726.15     6802.27    195.99 o 
  -5   1   2      220.45      244.37     32.58 o 
  -4   1   2      667.11      694.61     44.81 o 
  -3   1   2    11529.25    11396.46    343.91 o 
  -2   1   2    22599.46    22731.17    730.63 o 
  -1   1   2     2865.97     2845.86    110.49 o 
   0   1   2      406.68      420.26     16.21 o 
   1   1   2       62.67       68.83     11.58 o 
   2   1   2    49827.27    44443.55   1145.87 o 
   3   1   2    10023.60     8705.27    320.25 o 
   4   1   2     2886.82     2878.92     89.78 o 
   5   1   2     2571.59     2471.98     72.55 o 
   6   1   2      394.92      366.67     28.53 o 
   7   1   2      581.16      550.97     44.59 o 
   8   1   2     1606.88     1540.60     85.51 o 
   9   1   2      214.81      186.06     44.42 o 
  10   1   2      246.64      211.30     64.88 o 
  11   1   2      201.48      267.64     75.12 o 
  12   1   2      577.44      744.54    218.04 o 
 -13   2   2      149.84      283.96    184.61 o 
 -12   2   2      399.66      697.14    159.31 o 
 -11   2   2     3213.42     3471.97    299.73 o 
 -10   2   2       33.19       43.43     45.59 o 
  -9   2   2      113.45      164.08     43.40 o 
  -8   2   2      249.36      280.92     42.98 o 
  -7   2   2    13228.10    12876.87    406.74 o 
  -6   2   2     2086.82     2243.59     92.45 o 
  -5   2   2     1889.21     1811.29     76.65 o 
  -4   2   2     1407.35     1371.78     61.15 o 
  -3   2   2     1674.13     1974.42     62.23 o 
  -2   2   2       44.36      101.41     12.94 o 
  -1   2   2     6362.05     7218.54    170.66 o 
   0   2   2     2719.66     2833.65     92.75 o 
   1   2   2     1216.02     1367.00     44.43 o 
   2   2   2     6444.03     6545.53    157.91 o 
   3   2   2    22711.12    20891.81    487.57 o 
   4   2   2      524.41      438.47     25.53 o 
   5   2   2     1405.51     1343.96     50.92 o 
   6   2   2      990.55      987.42     45.81 o 
   7   2   2     6986.96     7048.90    236.32 o 
   8   2   2      190.08      208.84     42.64 o 
   9   2   2     1274.45     1397.07    112.85 o 
  10   2   2      128.31      161.34     70.55 o 
  11   2   2      185.46      225.66     90.03 o 
  12   2   2        2.42       81.12     78.79 o 
 -13   3   2      510.12      616.14    129.18 o 
 -12   3   2      122.52      169.05    125.52 o 
 -11   3   2        7.25       57.93    110.42 o 
 -10   3   2      530.57      617.82    106.57 o 
  -9   3   2       27.72       67.64     39.50 o 
  -8   3   2     1758.01     1809.24     82.51 o 
  -7   3   2      484.97      551.53     46.45 o 
  -6   3   2      847.69      890.64     51.02 o 
  -5   3   2     6583.06     6513.14    218.30 o 
  -4   3   2     3237.30     3207.53    120.34 o 
  -3   3   2    10560.82    11113.83    298.18 o 
  -2   3   2    10904.72    11669.71    275.17 o 
  -1   3   2    15193.03    16648.16    387.39 o 
   0   3   2     3373.24     3722.05     92.56 o 
   1   3   2    13532.55    13993.05    367.58 o 
   2   3   2      651.02      669.86     32.33 o 
   3   3   2      252.45      268.50     20.13 o 
   4   3   2     1840.26     1702.62     54.27 o 
   5   3   2       37.69       33.00     17.58 o 
   6   3   2      421.86      398.83     32.38 o 
   7   3   2       95.79       57.67     42.24 o 
   8   3   2      368.12      359.64     64.71 o 
   9   3   2     1430.61     1468.40    139.33 o 
  10   3   2       28.78       22.03     62.73 o 
  11   3   2      124.35      131.20     74.79 o 
  12   3   2      339.74      473.46    106.01 o 
 -13   4   2       72.59       96.89    142.53 o 
 -12   4   2      484.78      563.34    148.13 o 
 -11   4   2       59.03       75.74     66.92 o 
 -10   4   2     1355.98     1353.39    103.06 o 
  -9   4   2        7.21        3.22     48.09 o 
  -8   4   2     5599.84     5350.55    200.84 o 
  -7   4   2       21.88       46.17     29.62 o 
  -6   4   2     3869.34     3631.86    120.31 o 
  -5   4   2     2500.98     2523.93    102.86 o 
  -4   4   2      654.47      659.98     51.44 o 
  -3   4   2     5811.83     6512.05    182.20 o 
  -2   4   2      314.56      386.35     26.24 o 
  -1   4   2       45.85       55.45     10.88 o 
   0   4   2      218.98      270.23     20.20 o 
   1   4   2     8651.20     8935.07    241.24 o 
   2   4   2     3580.29     3662.41    108.84 o 
   3   4   2      224.27      254.99     25.40 o 
   4   4   2    20667.59    20107.33    473.43 o 
   5   4   2      605.79      650.71     45.35 o 
   6   4   2     2450.77     2322.33     89.70 o 
   7   4   2      165.84      182.35     49.16 o 
   8   4   2     1804.37     1771.52    106.05 o 
   9   4   2      461.41      441.22    107.37 o 
  10   4   2       16.42       12.65     64.90 o 
  11   4   2      445.15      470.83    142.99 o 
  12   4   2       74.05       89.29     85.80 o 
 -12   5   2      597.63      917.70    139.33 o 
 -11   5   2       25.80       15.35     69.68 o 
 -10   5   2      325.81      363.81     73.10 o 
  -9   5   2     1794.93     1799.19    111.91 o 
  -8   5   2      219.40      247.91     54.09 o 
  -7   5   2      594.34      650.04     64.46 o 
  -6   5   2     3411.03     3206.93    111.48 o 
  -5   5   2       14.10       20.65     27.84 o 
  -4   5   2      724.43      794.71     58.91 o 
  -3   5   2     4225.45     4487.41    147.55 o 
  -2   5   2     4982.00     5435.47    154.09 o 
  -1   5   2     7555.88     7823.64    212.97 o 
   0   5   2        3.84       -6.99     16.80 o 
   1   5   2     1402.00     1517.81     57.84 o 
   2   5   2     3588.35     3724.58    113.98 o 
   3   5   2      329.62      370.91     31.88 o 
   4   5   2      455.56      484.88     40.25 o 
   5   5   2     3801.10     3859.27    125.96 o 
   6   5   2     1103.06     1085.47     63.07 o 
   7   5   2      239.26      265.70     54.61 o 
   8   5   2      459.41      450.71     68.42 o 
   9   5   2       72.76       37.87     60.61 o 
  10   5   2      335.87      329.09     81.76 o 
  11   5   2      176.12      169.13     84.04 o 
 -12   6   2       18.60       -7.10     83.21 o 
 -11   6   2      749.48      668.29     95.97 o 
 -10   6   2        9.10      -15.08     64.57 o 
  -9   6   2        7.95      -55.19     57.78 o 
  -8   6   2       28.42      -15.09     48.30 o 
  -7   6   2     2147.11     2062.64    108.37 o 
  -6   6   2        0.88      -28.38     34.52 o 
  -5   6   2      226.45      218.20     39.67 o 
  -4   6   2     9577.58     9668.19    270.37 o 
  -3   6   2      454.91      523.90     38.70 o 
  -2   6   2      848.56      908.83     44.84 o 
  -1   6   2      127.75      193.51     21.77 o 
   0   6   2    13950.72    15164.43    402.39 o 
   1   6   2      904.70      955.81     57.71 o 
   2   6   2       11.94       61.11     44.25 o 
   3   6   2     6126.42     5945.98    203.75 o 
   4   6   2      122.75      142.36     37.67 o 
   5   6   2     1059.59     1078.43     75.25 o 
   6   6   2      296.30      295.59     53.34 o 
   7   6   2     1468.02     1344.03     93.50 o 
   8   6   2        9.91        1.33     55.34 o 
   9   6   2      245.52      220.43     72.85 o 
  10   6   2     1131.22     1103.90    110.45 o 
  11   6   2       37.88        6.07     83.28 o 
 -12   7   2        0.06     -102.43     84.31 o 
 -11   7   2      146.53       77.47     82.85 o 
 -10   7   2      202.12      144.57     76.20 o 
  -9   7   2     1254.79     1163.08    101.32 o 
  -8   7   2      573.31      644.38    108.56 o 
  -7   7   2      677.53      669.71     69.99 o 
  -6   7   2       20.00        4.82     40.71 o 
  -5   7   2     2885.44     2742.84    120.28 o 
  -4   7   2     1438.25     1509.56     81.59 o 
  -3   7   2      648.89      699.42     47.21 o 
  -2   7   2     3856.77     4082.80    125.47 o 
  -1   7   2      475.09      541.46     37.93 o 
   0   7   2      668.52      706.74     55.97 o 
   1   7   2     1247.18     1307.16     71.00 o 
   2   7   2        4.55        9.36     30.23 o 
   3   7   2     1539.27     1583.18     84.74 o 
   4   7   2     1211.94     1211.35     78.52 o 
   5   7   2     3583.96     3468.04    144.97 o 
   6   7   2     1201.89     1216.97     89.88 o 
   7   7   2       53.21       51.63     55.47 o 
   8   7   2        1.83        5.00     60.78 o 
   9   7   2      632.91      611.40     89.19 o 
  10   7   2       33.28      -42.44     75.88 o 
 -11   8   2       38.30      -47.00     94.11 o 
 -10   8   2       79.43       10.62     75.95 o 
  -9   8   2        1.01      -72.88     99.02 o 
  -8   8   2      137.93       71.69     74.91 o 
  -7   8   2        4.72      -43.20     49.55 o 
  -6   8   2      236.35      218.33     53.94 o 
  -5   8   2     2821.29     2816.81    126.36 o 
  -4   8   2       30.47       44.41     36.98 o 
  -3   8   2     3283.47     3229.26    130.68 o 
  -2   8   2       10.83       20.43     30.48 o 
  -1   8   2     2976.69     2944.77    119.14 o 
   0   8   2       81.57       95.51     51.86 o 
   1   8   2     6940.60     7194.47    244.37 o 
   2   8   2     1110.10     1094.34     73.54 o 
   3   8   2      125.42      157.84     43.40 o 
   4   8   2        6.64       23.50     41.28 o 
   5   8   2       24.98       30.67     47.04 o 
   6   8   2       97.58      114.80     56.54 o 
   7   8   2        5.84       35.70     59.25 o 
   8   8   2      451.69      520.55     84.59 o 
   9   8   2      351.05      359.60     91.98 o 
  10   8   2        0.54      -49.67     79.82 o 
 -10   9   2      147.65        9.09    158.36 o 
  -9   9   2      851.91      650.47    140.08 o 
  -8   9   2      482.05      345.03    105.15 o 
  -7   9   2      432.05      393.78     70.49 o 
  -6   9   2      864.03      787.99     79.29 o 
  -5   9   2     1666.57     1528.24     96.63 o 
  -4   9   2      657.39      671.48     66.92 o 
  -3   9   2     1413.54     1317.83     83.35 o 
  -2   9   2      797.63      818.50     94.19 o 
  -1   9   2      164.01      262.12     65.41 o 
   0   9   2       84.67      151.36    113.87 o 
   1   9   2     1689.49     1607.16     88.85 o 
   2   9   2     2039.49     1842.78     98.53 o 
   3   9   2      385.41      494.74     60.48 o 
   4   9   2       32.09       47.28     48.46 o 
   5   9   2     1779.29     1776.14    108.85 o 
   6   9   2      811.24      912.57     89.10 o 
   7   9   2      943.98      991.53    100.02 o 
   8   9   2      199.08      171.02     78.25 o 
   9   9   2      167.75      216.27     87.54 o 
 -10  10   2       98.94       51.88     91.29 o 
  -9  10   2       36.62      -42.50     77.04 o 
  -8  10   2       96.08      127.78     77.52 o 
  -7  10   2      128.11       98.92     89.82 o 
  -6  10   2      563.87      527.71     73.74 o 
  -5  10   2        0.11      -19.16     49.21 o 
  -4  10   2     3836.11     3487.87    197.58 o 
  -3  10   2      102.63      151.82     73.43 o 
  -2  10   2      187.05      244.36     75.57 o 
  -1  10   2        0.84       28.73     62.21 o 
   0  10   2      922.99      977.43    104.03 o 
   1  10   2        3.33       -5.92     41.77 o 
   2  10   2      183.87      208.62     52.40 o 
   3  10   2       90.83       97.93     51.83 o 
   4  10   2      628.93      738.61     78.34 o 
   5  10   2        5.79       53.14     60.08 o 
   6  10   2       30.88       64.50     66.18 o 
   7  10   2       16.22       44.54     72.13 o 
   8  10   2      112.44      173.89     84.69 o 
  -9  11   2      269.83       69.76    195.14 o 
  -8  11   2      454.81      269.78    193.97 o 
  -7  11   2       54.55      -70.16    114.75 o 
  -6  11   2      126.69       37.91     92.91 o 
  -5  11   2       62.60       98.48    124.08 o 
  -4  11   2      662.70      648.86    107.73 o 
  -3  11   2       68.48       15.58     76.77 o 
  -2  11   2       20.55       50.49     76.05 o 
  -1  11   2       23.20       51.08     73.57 o 
   0  11   2      430.58      546.22     95.52 o 
   1  11   2      387.81      486.14     94.19 o 
   2  11   2     1108.53     1055.73    120.57 o 
   3  11   2      150.77      153.84     60.34 o 
   4  11   2      175.07      217.06     67.36 o 
   5  11   2      610.37      613.15     84.66 o 
   6  11   2      699.09      718.33     94.78 o 
   7  11   2      147.64      223.73     84.84 o 
  -7  12   2       77.48      -86.36    261.44 o 
  -6  12   2       30.03      -62.85    157.27 o 
  -5  12   2      618.88      527.26    118.76 o 
  -4  12   2        5.93      -16.83     91.68 o 
  -3  12   2     1134.70     1039.44    133.61 o 
  -2  12   2       46.76       54.89     87.53 o 
  -1  12   2     1048.45     1006.27    123.98 o 
   0  12   2        0.55       31.77     85.46 o 
   1  12   2     1908.91     1684.89    149.99 o 
   2  12   2       44.54      134.05     92.79 o 
   3  12   2        4.91       36.76     93.15 o 
   4  12   2        2.98       88.18     99.86 o 
   5  12   2       39.64       67.95     71.60 o 
   6  12   2        2.81       45.16     78.09 o 
  -6  13   2       30.21      -54.13    248.16 o 
  -5  13   2      141.91       25.69    174.63 o 
  -4  13   2      169.23       37.93    177.70 o 
  -3  13   2        0.52      -28.04     97.70 o 
  -2  13   2      170.27       95.66    100.60 o 
  -1  13   2        9.96        0.36    164.93 o 
   0  13   2      111.99      129.81    125.61 o 
   1  13   2      161.57      242.20    105.70 o 
   2  13   2        1.22      175.13    103.80 o 
   3  13   2        0.85       76.71    104.59 o 
   4  13   2      246.64      245.42    117.14 o 
   5  13   2      490.74      564.81    136.73 o 
  -3  14   2       41.70      -63.13    114.38 o 
  -2  14   2        0.53       -3.81    236.42 o 
  -1  14   2        0.26       18.92    107.16 o 
   0  14   2      814.47      768.66    136.74 o 
   1  14   2        5.63       50.27    109.59 o 
   2  14   2      151.50      164.50    116.24 o 
 -13   0   3       67.22        9.96    218.04 o 
 -11   0   3      802.01      888.83    181.27 o 
  -9   0   3     2210.83     2303.41    222.12 o 
  -7   0   3    15633.07    16698.12    733.76 o 
  -5   0   3     3381.15     3654.86    177.70 o 
  -3   0   3    13363.94    11830.09    632.15 o 
  -1   0   3      855.74      852.74     62.30 o 
   1   0   3     2971.37     2966.71    173.61 o 
   3   0   3     3933.82     3459.71    145.40 o 
   5   0   3      277.78      236.24     42.89 o 
   7   0   3     6001.73     5725.09    327.82 o 
   9   0   3      244.04      203.67     67.63 o 
  11   0   3     1335.89     1464.46    221.61 o 
 -13   1   3      848.46      237.72    102.27 o 
 -12   1   3     1146.93     1292.08    101.05 o 
 -11   1   3      439.42      563.22     79.16 o 
 -10   1   3      333.77      393.10     52.18 o 
  -9   1   3     1143.82     1278.60     76.50 o 
  -8   1   3      354.82      385.65     41.32 o 
  -7   1   3      298.09      362.94     36.85 o 
  -6   1   3      532.90      529.94     40.01 o 
  -5   1   3       15.63       13.16     14.92 o 
  -4   1   3      587.90      563.25     34.35 o 
  -3   1   3     5143.99     4489.10    213.09 o 
  -2   1   3    16345.62    17078.04    517.26 o 
  -1   1   3     7616.13     8305.40    310.49 o 
   0   1   3     4373.43     4211.11    115.12 o 
   1   1   3     9209.42     8409.50    327.07 o 
   2   1   3    21803.92    20217.18    734.04 o 
   3   1   3     6560.13     5653.11    179.00 o 
   4   1   3     6308.46     6112.52    248.98 o 
   5   1   3      721.21      724.36     41.16 o 
   6   1   3      516.43      464.13     34.88 o 
   7   1   3       27.37       21.06     29.44 o 
   8   1   3       41.53      -11.40     39.06 o 
   9   1   3       35.04      -22.08     50.64 o 
  10   1   3       15.34      -54.67     57.48 o 
  11   1   3      254.70      300.04     90.86 o 
  12   1   3      195.51      369.69    171.57 o 
 -13   2   3        4.29      473.86    203.23 o 
 -12   2   3       59.22       82.92    125.00 o 
 -11   2   3       56.30       22.17     73.59 o 
 -10   2   3       93.89       71.49     49.14 o 
  -9   2   3        9.12       -3.18     37.69 o 
  -8   2   3     9986.01    10238.64    336.47 o 
  -7   2   3      141.77      180.91     36.40 o 
  -6   2   3     8344.55     8618.97    342.64 o 
  -5   2   3      874.13      934.26     59.26 o 
  -4   2   3     4759.80     4498.95    116.54 o 
  -3   2   3      705.83      746.61     30.36 o 
  -2   2   3     6027.34     6068.26    216.40 o 
  -1   2   3     5254.73     5458.71    147.82 o 
   0   2   3     1905.05     2020.26     54.30 o 
   1   2   3       40.49       67.03     10.39 o 
   2   2   3      285.07      269.13     22.13 o 
   3   2   3      152.43      165.21     17.10 o 
   4   2   3       28.81       12.20     23.45 o 
   5   2   3      915.37      832.89     40.83 o 
   6   2   3     5245.42     4992.21    162.64 o 
   7   2   3      736.36      761.58     58.25 o 
   8   2   3     2449.39     2462.97    142.51 o 
   9   2   3       62.15       35.94     60.21 o 
  10   2   3      396.71      373.59     98.74 o 
  11   2   3       18.22       39.40     73.25 o 
 -13   3   3      188.77      155.50    182.63 o 
 -12   3   3      924.77     1214.35    133.32 o 
 -11   3   3      542.18      604.86    144.25 o 
 -10   3   3      903.45      948.64     73.55 o 
  -9   3   3        1.35        7.48     41.37 o 
  -8   3   3     1654.28     1644.90     80.79 o 
  -7   3   3      766.20      760.18     54.53 o 
  -6   3   3     3360.16     3486.35    134.96 o 
  -5   3   3     3772.60     3940.04    123.54 o 
  -4   3   3     1365.43     1439.46     64.59 o 
  -3   3   3     2541.27     2569.97     72.01 o 
  -2   3   3     8709.25     9639.01    229.93 o 
  -1   3   3      534.74      571.15     25.22 o 
   0   3   3      374.13      416.96     30.25 o 
   1   3   3     3452.33     3202.05     83.22 o 
   2   3   3    12858.32    12243.65    289.75 o 
   3   3   3     7369.30     7186.09    177.12 o 
   4   3   3       34.19       32.86     16.11 o 
   5   3   3       73.46       54.97     19.69 o 
   6   3   3     1319.26     1171.58     62.65 o 
   7   3   3      421.13      407.35     78.50 o 
   8   3   3      347.47      276.26     69.44 o 
   9   3   3      265.93      200.73    117.09 o 
  10   3   3      473.73      404.14    130.05 o 
  11   3   3      246.56      288.39     82.22 o 
 -13   4   3       57.50       78.56    106.41 o 
 -12   4   3       71.18       -1.15    106.66 o 
 -11   4   3      213.72      286.09     74.02 o 
 -10   4   3      645.19      586.43     85.40 o 
  -9   4   3     1060.85     1035.83     72.63 o 
  -8   4   3        5.61        5.14     34.95 o 
  -7   4   3     6445.12     6140.77    189.37 o 
  -6   4   3       18.45       14.96     31.84 o 
  -5   4   3      418.94      489.61     38.58 o 
  -4   4   3       20.83       35.03     19.27 o 
  -3   4   3    24059.03    25992.50    605.83 o 
  -2   4   3     1009.90     1081.92     39.22 o 
  -1   4   3        3.13       10.14     13.43 o 
   0   4   3     9391.74     9571.65    256.62 o 
   1   4   3       48.03       52.02     16.38 o 
   2   4   3       21.77       40.98     17.59 o 
   3   4   3      321.69      355.98     30.31 o 
   4   4   3     6080.91     6005.37    175.74 o 
   5   4   3      422.98      420.96     38.24 o 
   6   4   3        3.47        8.68     28.83 o 
   7   4   3     4739.51     4247.63    173.04 o 
   8   4   3        1.96      -32.94     49.25 o 
   9   4   3       22.31       -7.72     58.88 o 
  10   4   3       60.31       50.67     69.59 o 
  11   4   3      655.15      779.99    114.52 o 
 -13   5   3      408.37      535.38    126.34 o 
 -12   5   3      821.18      820.29    134.50 o 
 -11   5   3        2.94      -17.63     65.82 o 
 -10   5   3      204.90      188.54     66.45 o 
  -9   5   3      968.20      931.95     86.74 o 
  -8   5   3       16.42        1.09     43.27 o 
  -7   5   3       15.52      -20.14     37.12 o 
  -6   5   3      991.57      971.48     59.60 o 
  -5   5   3     3815.86     3664.86    119.73 o 
  -4   5   3     6461.15     6546.30    188.98 o 
  -3   5   3      382.96      364.92     29.46 o 
  -2   5   3      212.54      296.22     22.62 o 
  -1   5   3      264.10      234.96     22.90 o 
   0   5   3       58.71       57.19     22.13 o 
   1   5   3    11233.12    12083.16    325.48 o 
   2   5   3     7915.26     7889.11    220.17 o 
   3   5   3     2175.50     2121.44     77.82 o 
   4   5   3      718.25      753.63     49.58 o 
   5   5   3      773.12      855.99     54.87 o 
   6   5   3       46.76       38.11     33.98 o 
   7   5   3      234.59      199.73     56.84 o 
   8   5   3      508.59      484.15     73.27 o 
   9   5   3      711.89      606.46     84.74 o 
  10   5   3      474.60      563.72     96.28 o 
  11   5   3        2.24      -17.36     80.57 o 
 -12   6   3       14.02        9.25    108.79 o 
 -11   6   3     1103.85      920.20    104.95 o 
 -10   6   3        5.11      -35.24     61.58 o 
  -9   6   3      375.45      417.57     72.71 o 
  -8   6   3     2151.12     2087.75    115.82 o 
  -7   6   3      301.16      281.29     52.75 o 
  -6   6   3     1026.96     1026.35     72.70 o 
  -5   6   3     2521.10     2423.98    100.66 o 
  -4   6   3      512.07      584.99     42.10 o 
  -3   6   3       18.02       37.07     20.69 o 
  -2   6   3     1285.97     1204.74     52.29 o 
  -1   6   3     4369.60     4443.04    130.53 o 
   0   6   3       60.66       80.64     17.72 o 
   1   6   3     5204.28     5305.90    156.71 o 
   2   6   3      106.27      169.16     28.14 o 
   3   6   3     3404.07     3431.80    113.55 o 
   4   6   3      404.27      393.94     40.32 o 
   5   6   3      736.43      767.35     56.48 o 
   6   6   3     1660.24     1642.41     81.04 o 
   7   6   3      155.94      127.85     56.10 o 
   8   6   3      569.84      632.77     81.80 o 
   9   6   3        3.64      -33.12     65.62 o 
  10   6   3       58.81       63.95     76.87 o 
 -12   7   3       13.97       -4.86     85.65 o 
 -11   7   3      602.72      549.03    107.26 o 
 -10   7   3      993.06      772.28     96.13 o 
  -9   7   3      361.73      308.39     71.41 o 
  -8   7   3      450.83      350.64     93.00 o 
  -7   7   3      624.81      561.47     65.95 o 
  -6   7   3     2226.14     2040.68    104.75 o 
  -5   7   3     2882.94     2852.15    122.44 o 
  -4   7   3      906.33      901.18     55.42 o 
  -3   7   3     2969.46     3059.20    102.90 o 
  -2   7   3     7108.75     7112.22    202.61 o 
  -1   7   3      280.30      310.56     28.92 o 
   0   7   3      428.73      559.95     63.97 o 
   1   7   3     1368.35     1388.07     75.05 o 
   2   7   3      847.45      775.48     62.05 o 
   3   7   3      759.19      801.07     65.35 o 
   4   7   3      523.45      566.90     58.68 o 
   5   7   3     2716.38     2671.19    124.74 o 
   6   7   3     1241.96     1338.64     93.78 o 
   7   7   3       84.67       60.92     59.15 o 
   8   7   3      580.85      499.00     81.88 o 
   9   7   3      515.06      639.80     93.89 o 
  10   7   3      442.36      409.58     93.89 o 
 -11   8   3        0.43      -61.12     79.32 o 
 -10   8   3      231.23      168.35    123.21 o 
  -9   8   3      789.79      668.77     87.26 o 
  -8   8   3       24.24      -44.14     69.86 o 
  -7   8   3     1211.16      959.36     86.67 o 
  -6   8   3      553.70      457.25     61.13 o 
  -5   8   3       34.80       46.68     41.09 o 
  -4   8   3      150.75      205.65     42.61 o 
  -3   8   3      172.24      167.64     38.22 o 
  -2   8   3     2411.98     2551.63    109.17 o 
  -1   8   3      824.92      818.39     65.25 o 
   0   8   3     9937.37    10130.31    414.35 o 
   1   8   3      160.37      175.22     41.91 o 
   2   8   3        5.44       20.32     36.76 o 
   3   8   3     1071.01     1174.30     81.12 o 
   4   8   3     1331.11     1411.03     91.46 o 
   5   8   3      140.04      213.22     56.04 o 
   6   8   3       96.85      130.57     59.94 o 
   7   8   3      869.52      998.95     96.56 o 
   8   8   3      267.86      261.80     77.27 o 
   9   8   3       89.00      115.70     80.69 o 
 -10   9   3      239.55      116.85    125.31 o 
  -9   9   3      896.25      690.34     93.94 o 
  -8   9   3        5.01      -48.90     63.35 o 
  -7   9   3      269.78      214.93     75.95 o 
  -6   9   3     2680.31     2336.42    122.72 o 
  -5   9   3     1625.46     1513.80     95.48 o 
  -4   9   3      718.66      753.10     68.89 o 
  -3   9   3       32.69       56.56     59.38 o 
  -2   9   3       40.61       70.57     58.15 o 
  -1   9   3      612.72      682.07     63.96 o 
   0   9   3      546.59      673.76     64.94 o 
   1   9   3        8.37       13.02     40.38 o 
   2   9   3       39.10       44.18     44.07 o 
   3   9   3        8.88       18.93     46.42 o 
   4   9   3      802.62      956.86     84.58 o 
   5   9   3     1307.82     1281.04     99.28 o 
   6   9   3       28.16       94.22     63.98 o 
   7   9   3       78.38      118.02     71.01 o 
   8   9   3      685.22      731.28    134.78 o 
   9   9   3      408.10      387.29     94.85 o 
 -10  10   3       35.73      -10.15    131.74 o 
  -9  10   3      188.94       62.66    186.95 o 
  -8  10   3       40.36       30.16     71.90 o 
  -7  10   3       11.43        5.56     64.29 o 
  -6  10   3        0.03      -80.66     71.49 o 
  -5  10   3      274.40      251.65     86.00 o 
  -4  10   3      415.15      365.42     87.56 o 
  -3  10   3      247.48      175.28     74.84 o 
  -2  10   3       45.36       12.32     66.59 o 
  -1  10   3     5644.19     5355.52    256.64 o 
   0  10   3      160.30      180.25     72.12 o 
   1  10   3      718.39      799.90    102.90 o 
   2  10   3      518.27      500.14     65.45 o 
   3  10   3     1260.53     1193.62     92.62 o 
   4  10   3       81.50       95.92     59.35 o 
   5  10   3     1397.11     1432.98    108.76 o 
   6  10   3        6.08       27.19     67.05 o 
   7  10   3       10.92       47.56     75.36 o 
   8  10   3       76.84      114.99     83.65 o 
  -9  11   3      164.35      230.00     93.58 o 
  -8  11   3       13.27       -2.23     76.31 o 
  -7  11   3       10.44     -144.42    190.97 o 
  -6  11   3      856.16      947.37    241.01 o 
  -5  11   3     1521.48     1319.84    140.75 o 
  -4  11   3      247.04      221.68     91.28 o 
  -3  11   3        3.86      -30.35     75.53 o 
  -2  11   3        3.93      -34.50     73.53 o 
  -1  11   3      554.68      563.04     98.12 o 
   0  11   3      226.81      245.47     85.46 o 
   1  11   3       10.92       60.74     76.78 o 
   2  11   3      440.31      462.31     71.05 o 
   3  11   3      160.81      219.47     65.69 o 
   4  11   3      224.32      326.45     73.41 o 
   5  11   3      178.05      263.65     77.38 o 
   6  11   3       78.48      107.48     76.84 o 
   7  11   3        0.03       70.77     82.29 o 
  -7  12   3       38.02      -74.63    253.78 o 
  -6  12   3       21.64     -113.23    186.89 o 
  -5  12   3       38.18      -57.22    150.12 o 
  -4  12   3      107.28       27.09    159.31 o 
  -3  12   3        1.10      -11.19     99.06 o 
  -2  12   3      847.75      881.29    122.86 o 
  -1  12   3      147.17      144.73    134.29 o 
   0  12   3     1897.99     1624.87    148.46 o 
   1  12   3       83.56      149.55     92.22 o 
   2  12   3       20.05       49.28     90.13 o 
   3  12   3       40.70       84.89    110.29 o 
   4  12   3      950.54      955.45    103.17 o 
   5  12   3        3.26       67.28     74.69 o 
   6  12   3        3.86       51.49     81.45 o 
  -6  13   3      253.72       32.09    323.73 o 
  -5  13   3      396.60      301.35    225.18 o 
  -4  13   3      374.35      108.23    285.95 o 
  -3  13   3        6.47      -57.98    132.76 o 
  -2  13   3      463.62      470.15    176.16 o 
  -1  13   3       34.61       30.11    151.14 o 
   0  13   3       10.96       -4.44    122.04 o 
   1  13   3       20.88       18.89    152.68 o 
   2  13   3        2.32       55.54    101.23 o 
   3  13   3      371.36      440.40    120.10 o 
   4  13   3       47.30      118.33    113.72 o 
  -3  14   3       18.46      -75.19    189.44 o 
  -2  14   3       17.53     -108.76    223.65 o 
  -1  14   3      413.53      421.95    229.78 o 
   0  14   3       54.06       78.57    116.93 o 
   1  14   3      706.89      677.92    137.99 o 
 -12   0   4        3.05      -98.48    128.68 o 
 -10   0   4      318.63      323.75    122.55 o 
  -8   0   4     2364.06     2555.70    223.14 o 
  -6   0   4      382.25      543.69     43.91 o 
  -4   0   4    54080.83    53183.88   1952.11 o 
  -2   0   4     1863.41     1607.44    113.36 o 
   0   0   4    13646.52    13955.29    723.04 o 
   2   0   4     6140.41     5948.09    267.06 o 
   4   0   4      394.05      422.91     59.23 o 
   6   0   4      819.25      734.19     67.80 o 
   8   0   4     1616.74     1551.44    109.99 o 
 -13   1   4      255.09     -125.52    101.03 o 
 -12   1   4       78.00       -7.51     85.35 o 
 -11   1   4      128.20       99.68     57.49 o 
 -10   1   4     1797.54     1793.37    167.30 o 
  -9   1   4     4201.19     4650.09    202.68 o 
  -8   1   4     2779.12     2885.70    106.11 o 
  -7   1   4        2.25      -11.43     24.14 o 
  -6   1   4       34.49       10.63     13.96 o 
  -5   1   4       81.01       47.77     13.95 o 
  -4   1   4      488.90      489.82     30.74 o 
  -3   1   4      554.46      513.70     29.07 o 
  -2   1   4     5443.77     5501.73    322.00 o 
  -1   1   4       21.39       36.74     17.29 o 
   0   1   4     1996.48     1782.33     85.79 o 
   1   1   4     8039.76     7166.96    272.06 o 
   2   1   4     1739.88     1304.58    141.44 o 
   3   1   4     2629.03     2521.14     96.93 o 
   4   1   4     7360.72     6942.18    305.21 o 
   5   1   4     6300.49     5843.63    290.83 o 
   6   1   4     4986.90     4858.99    168.94 o 
   7   1   4       49.22       47.68     34.29 o 
   8   1   4        4.51      -46.73     35.00 o 
   9   1   4       52.59      -22.82     53.52 o 
  10   1   4       57.17       20.96     73.29 o 
  11   1   4       57.21       -1.02    144.00 o 
 -13   2   4      114.28      135.99    196.86 o 
 -12   2   4      117.07       88.30    135.76 o 
 -11   2   4        6.73      -72.63     91.91 o 
 -10   2   4     2568.33     2661.77    141.87 o 
  -9   2   4     2171.45     2131.25    118.21 o 
  -8   2   4      343.02      393.19     79.43 o 
  -7   2   4     1646.46     1494.71     88.49 o 
  -6   2   4       40.33       69.04     29.63 o 
  -5   2   4    12669.43    12711.19    334.07 o 
  -4   2   4      568.01      550.87     30.07 o 
  -3   2   4    25591.55    25900.39    675.88 o 
  -2   2   4     1676.68     1709.01     52.75 o 
  -1   2   4     2711.16     2898.45     76.49 o 
   0   2   4     1704.54     1754.98     50.42 o 
   1   2   4     3863.46     3501.20     91.04 o 
   2   2   4       93.89       72.85     14.84 o 
   3   2   4      523.17      505.36     29.39 o 
   4   2   4     8127.82     7776.52    214.45 o 
   5   2   4      661.08      612.66     43.07 o 
   6   2   4       14.03       -9.73     23.54 o 
   7   2   4     2372.86     2250.93    130.71 o 
   8   2   4        7.82      -65.10     61.68 o 
   9   2   4      196.74       86.71    113.88 o 
  10   2   4       21.44      -50.87     72.26 o 
  11   2   4     1258.07     1577.59    182.29 o 
 -13   3   4     1023.60     1290.82    139.96 o 
 -12   3   4       20.01       -1.34    129.58 o 
 -11   3   4       69.31        4.59    106.28 o 
 -10   3   4      988.36      959.62     76.29 o 
  -9   3   4     2519.16     2376.59    104.98 o 
  -8   3   4     4125.72     3860.91    136.15 o 
  -7   3   4     1488.37     1500.67     74.00 o 
  -6   3   4      300.56      339.54     37.04 o 
  -5   3   4     4122.44     3849.17    131.75 o 
  -4   3   4      339.92      368.30     26.39 o 
  -3   3   4     5903.73     6363.11    158.70 o 
  -2   3   4       60.42       54.86     13.85 o 
  -1   3   4      113.36      118.80     14.92 o 
   0   3   4     6357.46     6034.69    148.85 o 
   1   3   4     6515.72     6070.56    149.77 o 
   2   3   4     6706.39     6497.50    161.02 o 
   3   3   4     1196.03     1094.92     50.35 o 
   4   3   4     1265.17     1193.13     47.22 o 
   5   3   4     1565.36     1401.48     64.62 o 
   6   3   4     4334.00     3805.69    127.99 o 
   7   3   4     1582.22     1443.83    133.88 o 
   8   3   4      171.23      108.84     80.98 o 
   9   3   4      861.32      797.37    112.94 o 
  10   3   4        2.25      -44.68     94.78 o 
  11   3   4       29.12      -40.29     74.60 o 
 -13   4   4        1.05       67.85     89.85 o 
 -12   4   4       85.57       35.01    107.29 o 
 -11   4   4      340.77      376.87     78.83 o 
 -10   4   4       32.60      -32.72     59.11 o 
  -9   4   4      225.97      206.60     64.62 o 
  -8   4   4     2780.41     2545.00    106.17 o 
  -7   4   4     1323.39     1330.59     72.08 o 
  -6   4   4     2996.17     3255.73    155.95 o 
  -5   4   4      914.79      820.91     61.57 o 
  -4   4   4     7406.46     7463.25    187.71 o 
  -3   4   4       19.38       29.72     15.10 o 
  -2   4   4     3361.49     3513.01     94.34 o 
  -1   4   4     3856.44     4173.32    108.33 o 
   0   4   4     3829.52     3566.19    122.52 o 
   1   4   4     1131.55     1283.27     51.84 o 
   2   4   4     1493.17     1416.44     48.37 o 
   3   4   4     3388.09     2958.11     98.06 o 
   4   4   4       14.17        9.00     23.44 o 
   5   4   4      182.94      183.92     33.23 o 
   6   4   4     3135.10     2875.48    106.76 o 
   7   4   4      713.76      690.91     73.49 o 
   8   4   4       18.09        5.86     54.14 o 
   9   4   4       98.33       86.80     65.03 o 
  10   4   4      407.35      437.77     85.17 o 
  11   4   4        8.86      -19.88     78.13 o 
 -13   5   4      205.98      358.35    113.83 o 
 -12   5   4      469.36      396.67    152.03 o 
 -11   5   4      398.22      352.13    143.99 o 
 -10   5   4     1122.30     1065.26     97.61 o 
  -9   5   4      199.36      207.33     59.82 o 
  -8   5   4      677.09      668.09     63.43 o 
  -7   5   4     3589.70     3679.96    160.64 o 
  -6   5   4     2615.64     2594.94     98.41 o 
  -5   5   4       97.25      103.80     28.57 o 
  -4   5   4      370.82      414.29     35.28 o 
  -3   5   4        0.91        0.20     15.91 o 
  -2   5   4     9010.40    10303.36    250.19 o 
  -1   5   4     6628.66     6923.79    172.40 o 
   0   5   4       21.35       12.75     18.90 o 
   1   5   4     3563.82     3440.68    108.37 o 
   2   5   4     5606.00     5351.83    157.46 o 
   3   5   4      443.25      454.80     37.20 o 
   4   5   4      518.19      516.97     42.89 o 
   5   5   4      501.96      497.43     47.19 o 
   6   5   4     2211.66     2105.47     90.85 o 
   7   5   4     1507.12     1378.03     94.84 o 
   8   5   4      121.96      106.74     61.45 o 
   9   5   4       27.73       27.43     66.44 o 
  10   5   4      168.76      181.72     81.26 o 
 -12   6   4      943.76     1067.33    142.12 o 
 -11   6   4      126.53       78.93     74.38 o 
 -10   6   4     1290.12     1169.14    104.83 o 
  -9   6   4      282.65      233.33     65.53 o 
  -8   6   4      101.55       73.71     51.80 o 
  -7   6   4      648.78      622.08     64.26 o 
  -6   6   4     2060.65     2042.32     88.04 o 
  -5   6   4     3522.48     3512.30    118.99 o 
  -4   6   4      208.69      258.03     31.97 o 
  -3   6   4     6228.47     6332.79    182.51 o 
  -2   6   4     1769.06     1824.86     61.83 o 
  -1   6   4      710.98      875.11     39.99 o 
   0   6   4      970.66     1008.82     52.67 o 
   1   6   4     3362.74     3418.39    111.18 o 
   2   6   4     1263.97     1227.56     59.85 o 
   3   6   4        2.60       13.51     26.64 o 
   4   6   4     1909.26     1975.04     82.99 o 
   5   6   4      301.15      292.05     42.76 o 
   6   6   4       16.79        5.58     37.55 o 
   7   6   4      986.67     1029.31     89.67 o 
   8   6   4      977.67      898.15     93.29 o 
   9   6   4      162.07      127.17     73.25 o 
  10   6   4        1.51      -20.15     77.60 o 
 -12   7   4       52.84      -50.96     83.96 o 
 -11   7   4       10.01      -90.65     72.59 o 
 -10   7   4      123.81       70.25     70.96 o 
  -9   7   4     1907.20     1617.22    142.98 o 
  -8   7   4       18.88      -66.95     49.52 o 
  -7   7   4      448.07      389.49     60.26 o 
  -6   7   4     1198.81     1185.41     81.36 o 
  -5   7   4       79.08       75.54     33.14 o 
  -4   7   4      527.61      533.67     44.27 o 
  -3   7   4      838.38      876.55     51.86 o 
  -2   7   4     3988.87     4223.99    130.39 o 
  -1   7   4     2956.22     3113.15    122.70 o 
   0   7   4     4169.34     4355.78    137.55 o 
   1   7   4      767.53      807.75     54.11 o 
   2   7   4        7.55       31.28     29.00 o 
   3   7   4      801.54      803.95     57.50 o 
   4   7   4       15.81       28.57     34.77 o 
   5   7   4     1034.84     1087.22     70.04 o 
   6   7   4       43.90       73.83     43.43 o 
   7   7   4        2.77       50.35     59.80 o 
   8   7   4      178.96      252.20     74.10 o 
   9   7   4       85.12      111.03     76.85 o 
 -11   8   4     1924.11     1769.10    172.75 o 
 -10   8   4       44.16      -30.54     86.68 o 
  -9   8   4      207.36       66.76     68.69 o 
  -8   8   4       35.29      -52.13     68.37 o 
  -7   8   4     1170.65     1041.43     87.14 o 
  -6   8   4       86.80       12.89     44.70 o 
  -5   8   4      396.81      384.26     52.54 o 
  -4   8   4     2718.74     2710.41    117.98 o 
  -3   8   4       94.58      106.69     38.57 o 
  -2   8   4      215.35      209.03     41.65 o 
  -1   8   4     1400.17     1506.19     84.21 o 
   0   8   4      546.90      619.35     58.65 o 
   1   8   4        6.19       -4.99     49.46 o 
   2   8   4        0.20       19.94     40.26 o 
   3   8   4     5709.51     5777.38    210.84 o 
   4   8   4       30.16      106.02     50.12 o 
   5   8   4     1345.94     1375.04     96.64 o 
   6   8   4       16.03      100.49     59.91 o 
   7   8   4      510.51      611.86     85.69 o 
   8   8   4       11.88       86.41     74.07 o 
   9   8   4      248.64      281.00     88.11 o 
 -11   9   4        1.13      -13.55     89.57 o 
 -10   9   4       54.26      -56.75    121.42 o 
  -9   9   4      196.09       39.54     91.30 o 
  -8   9   4       49.81      -77.07    101.69 o 
  -7   9   4      322.83      154.16     78.00 o 
  -6   9   4     1212.65     1214.58     91.95 o 
  -5   9   4     1494.11     1347.25     90.14 o 
  -4   9   4       58.81       32.63     62.81 o 
  -3   9   4     1175.14     1191.91    111.36 o 
  -2   9   4     2420.06     2316.88    109.25 o 
  -1   9   4     2332.10     2258.77    108.79 o 
   0   9   4      136.99      150.71     48.52 o 
   1   9   4      328.82      405.23     76.70 o 
   2   9   4      273.61      262.43     54.99 o 
   3   9   4       16.03       90.49     51.22 o 
   4   9   4      191.72      236.83     61.45 o 
   5   9   4      167.05      257.50     67.50 o 
   6   9   4      240.03      317.92     75.37 o 
   7   9   4      257.51      361.11     82.09 o 
   8   9   4      188.52      324.45     87.78 o 
 -10  10   4     1190.10      724.36    145.13 o 
  -9  10   4      128.55       87.89     83.35 o 
  -8  10   4      426.65      261.62    126.90 o 
  -7  10   4       63.82      -56.15    101.33 o 
  -6  10   4      529.52      391.04    154.72 o 
  -5  10   4      121.50       43.03    167.99 o 
  -4  10   4      116.39       53.45    126.63 o 
  -3  10   4       64.63       32.58    123.57 o 
  -2  10   4      152.87      202.29     94.98 o 
  -1  10   4      112.49      191.56     75.03 o 
   0  10   4     1641.74     1621.53     99.92 o 
   1  10   4        3.22       52.26     70.18 o 
   2  10   4      243.87      315.10     62.91 o 
   3  10   4       12.93       67.43     57.35 o 
   4  10   4     2067.69     2047.15    121.25 o 
   5  10   4       24.14       95.86     72.00 o 
   6  10   4       15.97      105.82     72.75 o 
   7  10   4        0.46      104.71     83.88 o 
  -9  11   4       53.23       60.18     85.71 o 
  -8  11   4      106.38       87.83    118.46 o 
  -7  11   4      135.76      -33.83    193.02 o 
  -6  11   4      616.59      562.02    215.48 o 
  -5  11   4     1367.20     1030.76    147.06 o 
  -4  11   4       49.78      -75.32    128.17 o 
  -3  11   4      317.16      388.97    100.59 o 
  -2  11   4     1615.11     1443.36    151.14 o 
  -1  11   4     1262.42     1231.72    128.39 o 
   0  11   4      953.77      938.64    118.11 o 
   1  11   4        1.68        8.25     77.50 o 
   2  11   4       41.51       98.71     85.06 o 
   3  11   4       85.84      132.53     66.37 o 
   4  11   4      185.79      255.97     74.25 o 
   5  11   4        1.13       57.10     74.84 o 
   6  11   4        8.93       93.43     78.62 o 
  -7  12   4      503.53      317.04    288.50 o 
  -6  12   4      135.99      -35.74    228.76 o 
  -5  12   4       19.24       36.76    118.46 o 
  -4  12   4       64.50      -56.45    204.76 o 
  -3  12   4       94.71       24.12    181.27 o 
  -2  12   4        0.64       27.67    197.10 o 
  -1  12   4      511.37      621.49    185.36 o 
   0  12   4       53.01      133.62    166.97 o 
   1  12   4       36.32       98.78    125.61 o 
   2  12   4        4.26       52.85     91.75 o 
   3  12   4     1173.08     1214.17    143.65 o 
   4  12   4       71.04      153.44     78.29 o 
   5  12   4      265.51      358.72     89.68 o 
  -6  13   4      175.77      217.52    139.91 o 
  -5  13   4      264.43      -34.63    228.25 o 
  -4  13   4        0.72       19.40    127.66 o 
  -3  13   4       44.79      -43.51    227.74 o 
  -2  13   4      446.35      546.25    305.35 o 
  -1  13   4      799.78      827.65    225.69 o 
   0  13   4      188.96      155.68    129.70 o 
   1  13   4       10.39       -9.16    101.05 o 
   2  13   4       15.30       61.76    103.47 o 
   3  13   4       46.50      181.23    112.39 o 
  -2  14   4       56.67       14.18    262.46 o 
  -1  14   4       12.01       -3.71    233.35 o 
   0  14   4       33.07      105.36    229.78 o 
 -13   0   5      832.65     1189.75    164.42 o 
 -11   0   5     2494.29     2801.64    529.00 o 
  -9   0   5       18.78      -57.31    102.63 o 
  -7   0   5       33.14       -4.63     49.53 o 
  -5   0   5     3769.69     3795.97    202.72 o 
  -3   0   5      421.06      200.90     61.27 o 
  -1   0   5    11364.58    11384.83    600.49 o 
   1   0   5    18447.43    17145.03    634.28 o 
   3   0   5     3033.39     3122.73    266.03 o 
   5   0   5      733.33      881.10     71.51 o 
   7   0   5       39.18       64.65     49.68 o 
   9   0   5      155.75      188.93    125.61 o 
 -13   1   5      248.88     -155.97    103.98 o 
 -12   1   5      264.58     -146.22     97.48 o 
 -11   1   5      104.74       59.44    106.72 o 
 -10   1   5     1308.04     1445.91    147.11 o 
  -9   1   5     2747.78     3025.15    182.89 o 
  -8   1   5     5087.14     5386.70    168.79 o 
  -7   1   5      164.99      159.61     41.19 o 
  -6   1   5     3830.54     3477.05    107.33 o 
  -5   1   5    12461.93    12873.35    345.55 o 
  -4   1   5     6866.10     5941.12    273.80 o 
  -3   1   5     1192.62     1168.08     53.51 o 
  -2   1   5      107.90      120.53     29.37 o 
  -1   1   5     1288.89     1281.58     66.77 o 
   0   1   5     1780.37     1749.50     57.93 o 
   1   1   5     2697.13     2458.54     75.65 o 
   2   1   5       16.93       -8.63     22.09 o 
   3   1   5       21.77       25.26     26.74 o 
   4   1   5     3720.45     3568.14    110.74 o 
   5   1   5     4364.00     4137.78    145.84 o 
   6   1   5     4254.80     4387.44    213.74 o 
   7   1   5      408.21      467.55     48.99 o 
   8   1   5      187.85      222.65     75.57 o 
   9   1   5      762.38      877.66    186.38 o 
  10   1   5      135.75      -66.38    131.74 o 
  11   1   5      125.47     -123.04    107.65 o 
 -13   2   5      108.82       98.56    182.58 o 
 -12   2   5       46.45       59.48    157.12 o 
 -11   2   5       15.18       25.84    108.01 o 
 -10   2   5     1926.01     1919.60    143.28 o 
  -9   2   5      609.75      648.39    100.68 o 
  -8   2   5      162.57      155.06     46.58 o 
  -7   2   5     1495.45     1501.90     92.42 o 
  -6   2   5     1440.14     1456.57     56.59 o 
  -5   2   5      375.17      363.58     35.44 o 
  -4   2   5    17477.40    17152.45    415.71 o 
  -3   2   5     1200.76     1293.80     44.96 o 
  -2   2   5       37.87       39.06     12.59 o 
  -1   2   5      615.85      648.94     30.85 o 
   0   2   5    19350.42    18067.34    504.42 o 
   1   2   5      199.59      192.23     23.80 o 
   2   2   5     1019.32      895.18     67.07 o 
   3   2   5      128.08      109.11     28.63 o 
   4   2   5     4335.17     4071.79    123.54 o 
   5   2   5       62.21       27.52     24.37 o 
   6   2   5      756.73      620.54     69.02 o 
   7   2   5      403.81      376.98     82.36 o 
   8   2   5        5.71       31.66     70.47 o 
   9   2   5      134.15      -51.87     95.61 o 
  10   2   5      704.16      660.08    113.46 o 
 -13   3   5       57.26      194.31     88.18 o 
 -12   3   5      788.28      888.73    166.75 o 
 -11   3   5      315.03      213.63    134.99 o 
 -10   3   5     2320.45     2264.93    115.71 o 
  -9   3   5     3559.11     3549.58    134.80 o 
  -8   3   5       17.19       18.24     36.18 o 
  -7   3   5      203.31      218.27     38.87 o 
  -6   3   5     3688.70     3718.68    108.15 o 
  -5   3   5     3781.64     3685.68    108.05 o 
  -4   3   5     1884.34     1832.99     60.56 o 
  -3   3   5     2307.63     2060.53     65.56 o 
  -2   3   5      271.13      307.12     22.14 o 
  -1   3   5       97.30       89.85     16.24 o 
   0   3   5       73.88       87.94     16.17 o 
   1   3   5      393.51      410.44     30.76 o 
   2   3   5     6430.66     5955.06    150.73 o 
   3   3   5      372.40      365.15     27.68 o 
   4   3   5     1892.96     1707.79     87.92 o 
   5   3   5     2405.82     2158.95     85.14 o 
   6   3   5     1389.55     1158.68     64.82 o 
   7   3   5        8.13      -55.05     45.57 o 
   8   3   5      240.54      190.65     62.75 o 
   9   3   5      149.48       93.20     65.82 o 
  10   3   5      277.47      185.25     78.22 o 
 -13   4   5       93.62      158.93     94.11 o 
 -12   4   5       62.77       53.90    137.50 o 
 -11   4   5        8.02        1.53     69.73 o 
 -10   4   5       50.95      -11.87     61.76 o 
  -9   4   5      656.75      605.75     64.57 o 
  -8   4   5     1793.84     1756.75    105.16 o 
  -7   4   5       27.53      -12.27     32.03 o 
  -6   4   5     2327.07     2342.23     91.04 o 
  -5   4   5     4634.60     4468.90    125.21 o 
  -4   4   5     1289.29     1266.68     50.96 o 
  -3   4   5     2306.38     2345.91     71.80 o 
  -2   4   5     2318.92     2349.00     70.51 o 
  -1   4   5     9363.65     8999.06    246.19 o 
   0   4   5       87.55       72.85     27.12 o 
   1   4   5     4066.79     3637.65    111.98 o 
   2   4   5     1129.67     1106.23     73.70 o 
   3   4   5      411.01      382.19     35.34 o 
   4   4   5      593.39      582.83     45.39 o 
   5   4   5     1860.29     1695.73     76.52 o 
   6   4   5     1083.32      955.05     61.42 o 
   7   4   5       89.08       65.84     51.44 o 
   8   4   5      505.16      493.32     75.36 o 
   9   4   5      277.78      242.31     74.69 o 
  10   4   5        9.31      -62.88     71.57 o 
 -13   5   5      311.38      147.20    222.38 o 
 -12   5   5       54.37       -2.01    118.42 o 
 -11   5   5       68.19      -27.62     78.24 o 
 -10   5   5     2020.69     1939.75    121.60 o 
  -9   5   5     2450.63     2361.72    110.58 o 
  -8   5   5      127.97      151.44     46.50 o 
  -7   5   5       48.19       20.16     35.73 o 
  -6   5   5       25.09      -10.41     31.16 o 
  -5   5   5     4209.95     4193.73    119.48 o 
  -4   5   5     3570.03     3737.03    106.54 o 
  -3   5   5     3322.25     3656.87    103.14 o 
  -2   5   5     4353.71     4343.54    117.10 o 
  -1   5   5     4326.15     4615.83    122.51 o 
   0   5   5       67.09       76.35     19.14 o 
   1   5   5      566.61      556.23     49.33 o 
   2   5   5      145.26      173.47     29.01 o 
   3   5   5       14.67       34.14     26.70 o 
   4   5   5     2274.81     2136.40     85.91 o 
   5   5   5     2144.86     1966.92     85.10 o 
   6   5   5      135.67      129.11     40.17 o 
   7   5   5      231.20      257.05     61.99 o 
   8   5   5       13.95        0.85     60.57 o 
   9   5   5      694.95      736.98     93.75 o 
  10   5   5      237.58      185.80     84.03 o 
 -12   6   5        6.85       52.48     87.23 o 
 -11   6   5      665.85      670.23    127.51 o 
 -10   6   5      300.97      179.23     75.46 o 
  -9   6   5     1133.38      960.91     91.71 o 
  -8   6   5       98.98       48.13     49.96 o 
  -7   6   5     2105.64     2062.99    125.46 o 
  -6   6   5      309.19      385.54     55.13 o 
  -5   6   5      138.88      139.37     33.50 o 
  -4   6   5     3149.63     3384.78    101.29 o 
  -3   6   5     1117.31     1200.36     52.16 o 
  -2   6   5        1.82       18.92     18.45 o 
  -1   6   5      598.65      681.09     46.78 o 
   0   6   5     5677.47     5690.94    169.35 o 
   1   6   5       14.16       52.35     31.62 o 
   2   6   5      172.05      213.58     33.89 o 
   3   6   5     4260.93     4262.45    138.00 o 
   4   6   5     1012.66     1014.48     63.27 o 
   5   6   5        7.65       45.65     36.65 o 
   6   6   5       74.77       74.70     42.19 o 
   7   6   5     1210.21     1095.77     94.40 o 
   8   6   5       13.16       62.11     65.58 o 
   9   6   5      119.40       83.86     74.54 o 
 -12   7   5      102.84       54.65    177.70 o 
 -11   7   5     1104.20     1076.04    137.01 o 
 -10   7   5       19.79      -78.39     63.60 o 
  -9   7   5      368.92      334.62     73.13 o 
  -8   7   5       13.50      -72.93     55.22 o 
  -7   7   5        4.93        1.21     47.69 o 
  -6   7   5     2795.51     2472.02    101.27 o 
  -5   7   5      506.18      523.34     50.12 o 
  -4   7   5      157.83      155.53     32.65 o 
  -3   7   5     3915.13     3978.04    126.94 o 
  -2   7   5     2238.26     2228.90     87.24 o 
  -1   7   5     3337.19     3379.02    115.33 o 
   0   7   5      698.65      782.72     55.27 o 
   1   7   5      565.57      592.19     57.86 o 
   2   7   5     1856.82     1845.31     80.95 o 
   3   7   5     1604.42     1554.24     76.48 o 
   4   7   5      103.47      138.64     40.50 o 
   5   7   5      455.14      514.96     55.90 o 
   6   7   5      531.49      588.17     61.78 o 
   7   7   5      389.79      361.52     73.82 o 
   8   7   5      342.82      447.27     84.21 o 
   9   7   5       35.62      116.48     78.72 o 
 -11   8   5      152.31       19.99    115.68 o 
 -10   8   5      225.62      112.57     78.04 o 
  -9   8   5        5.64      -94.23     65.78 o 
  -8   8   5     1233.82     1033.09     93.33 o 
  -7   8   5      299.63      192.67     83.37 o 
  -6   8   5     1117.54     1088.08     82.69 o 
  -5   8   5      875.38      720.86     69.30 o 
  -4   8   5     2644.08     2445.39     95.35 o 
  -3   8   5      298.06      313.70     49.15 o 
  -2   8   5      712.14      717.99     64.79 o 
  -1   8   5      891.86      954.03     71.98 o 
   0   8   5       15.67       37.76     33.61 o 
   1   8   5     1388.45     1377.79     88.33 o 
   2   8   5     1804.25     1887.99     86.67 o 
   3   8   5      129.09      198.63     44.46 o 
   4   8   5      924.86      978.62     70.80 o 
   5   8   5       71.95       83.14     46.58 o 
   6   8   5      335.45      439.36     61.46 o 
   7   8   5       62.76      191.92     72.71 o 
   8   8   5      675.83      832.57    100.84 o 
 -10   9   5       84.26      -45.03    110.95 o 
  -9   9   5       54.39       39.12     75.98 o 
  -8   9   5       94.40      -25.45     77.01 o 
  -7   9   5      643.79      583.50    111.54 o 
  -6   9   5        3.59      -12.85     51.33 o 
  -5   9   5      226.98      142.88    105.19 o 
  -4   9   5      200.13      181.24     75.57 o 
  -3   9   5     1023.29     1073.18     81.04 o 
  -2   9   5     1032.72     1100.11     80.68 o 
  -1   9   5     1447.29     1433.38     91.38 o 
   0   9   5      265.16      304.06     55.22 o 
   1   9   5      860.49      945.74     82.57 o 
   2   9   5     2100.12     2144.31    145.69 o 
   3   9   5      824.49      898.26     84.50 o 
   4   9   5      143.72      199.65     62.72 o 
   5   9   5      379.54      495.54     77.31 o 
   6   9   5        6.95      108.97     69.73 o 
   7   9   5        4.43       87.08     76.37 o 
 -10  10   5       26.78     -116.89    125.52 o 
  -9  10   5      124.11       18.72    131.59 o 
  -8  10   5        3.69      -39.40     70.40 o 
  -7  10   5     2727.13     2188.69    326.80 o 
  -6  10   5       25.54       28.59     93.95 o 
  -5  10   5      198.12      108.00    165.95 o 
  -4  10   5       30.76       11.31     97.02 o 
  -3  10   5      451.41      524.11    153.70 o 
  -2  10   5      101.96      102.13    161.36 o 
  -1  10   5       48.77       30.20     53.78 o 
   0  10   5       86.94      121.02     54.29 o 
   1  10   5      364.80      434.52     69.36 o 
   2  10   5      124.19      175.78     81.13 o 
   3  10   5      550.20      634.15     79.01 o 
   4  10   5       29.13       87.30     65.34 o 
   5  10   5        0.66      130.95     70.53 o 
   6  10   5       32.35      150.78     77.69 o 
   7  10   5     1087.19     1357.93    124.28 o 
  -9  11   5        9.01      -23.49    115.40 o 
  -8  11   5       35.91      101.10    118.46 o 
  -7  11   5       11.66      -20.42    107.23 o 
  -6  11   5      109.73      -40.25    180.76 o 
  -5  11   5       80.88     -104.52    160.85 o 
  -4  11   5      307.91      136.43    209.87 o 
  -3  11   5     1177.43     1185.15    185.36 o 
  -2  11   5     1253.35     1288.40    175.65 o 
  -1  11   5      664.44      753.38    191.48 o 
   0  11   5        7.33       26.46    125.61 o 
   1  11   5      302.35      365.40     93.11 o 
   2  11   5      647.91      757.78    114.14 o 
   3  11   5      308.57      393.61    106.52 o 
   4  11   5      120.52      228.24     78.06 o 
   5  11   5        0.85      176.10     78.62 o 
   6  11   5        1.13      133.65     83.74 o 
  -7  12   5        1.12      -37.79    115.40 o 
  -6  12   5      301.18       92.00    297.18 o 
  -5  12   5       30.29       30.64    118.46 o 
  -4  12   5       72.13      178.72    125.61 o 
  -3  12   5        1.62       59.23    118.46 o 
  -2  12   5      345.58      324.30    166.97 o 
  -1  12   5        3.50      -25.83    176.16 o 
   0  12   5       23.82       15.16    140.42 o 
   1  12   5      215.73      366.13    156.25 o 
   2  12   5      358.96      484.65    113.24 o 
   3  12   5       58.23      135.48    103.40 o 
   4  12   5      549.94      704.07    133.43 o 
  -5  13   5        1.83       14.30    128.68 o 
  -4  13   5        9.64        3.06    129.70 o 
  -3  13   5      425.03      345.64    347.73 o 
  -2  13   5      645.48      496.64    284.93 o 
  -1  13   5       77.36       17.24    200.16 o 
   0  13   5       62.45       31.56    261.95 o 
   1  13   5      177.42      176.53    123.57 o 
   2  13   5      272.22      329.26    118.32 o 
 -12   0   6      795.04      788.91    404.41 o 
 -10   0   6     1479.15     1759.95    349.27 o 
  -8   0   6        8.00      -13.61     45.45 o 
  -6   0   6      291.35      274.01     41.20 o 
  -4   0   6      901.36      658.70     96.00 o 
  -2   0   6    19328.62    19628.30   1028.39 o 
   0   0   6    11358.70    10547.02    599.47 o 
   2   0   6      242.51      284.68     33.19 o 
   4   0   6     8468.16     8519.04    582.62 o 
   6   0   6        7.27       30.76     47.49 o 
   8   0   6      467.01      675.04    136.85 o 
 -13   1   6       51.23      145.02    100.08 o 
 -12   1   6        3.96       84.76     82.72 o 
 -11   1   6      191.82     -139.62     93.08 o 
 -10   1   6      359.85       93.15     88.28 o 
  -9   1   6      805.21      907.66     72.38 o 
  -8   1   6      119.41       86.83     66.79 o 
  -7   1   6     4500.02     5266.95    234.55 o 
  -6   1   6     8300.97     9984.27    275.56 o 
  -5   1   6     2721.43     2398.32    154.43 o 
  -4   1   6     3501.80     3517.46    127.49 o 
  -3   1   6        9.86       -7.85     18.22 o 
  -2   1   6     5111.16     4894.25    201.09 o 
  -1   1   6     9856.14    10051.10    380.20 o 
   0   1   6      400.85      372.92     25.41 o 
   1   1   6      252.26      275.86     23.05 o 
   2   1   6     1111.60     1121.69     73.11 o 
   3   1   6      585.99      530.68     41.29 o 
   4   1   6       50.60       63.71     36.24 o 
   5   1   6     1128.98     1184.67     65.85 o 
   6   1   6      120.78      197.77     40.33 o 
   7   1   6      349.38      410.04     67.43 o 
   8   1   6     1000.74     1171.01    105.74 o 
   9   1   6      362.94      470.93     87.56 o 
  10   1   6      403.83      138.54    242.03 o 
 -13   2   6       47.54      205.30     87.87 o 
 -12   2   6       47.95      146.69     74.60 o 
 -11   2   6     2085.14     2369.83    131.10 o 
 -10   2   6       85.88       71.07     85.35 o 
  -9   2   6     1005.83     1246.52     78.26 o 
  -8   2   6     2657.52     2700.55    170.51 o 
  -7   2   6      157.14      173.81     36.09 o 
  -6   2   6       19.44       21.64     20.70 o 
  -5   2   6       80.37       83.09     20.54 o 
  -4   2   6       45.60       37.44     16.47 o 
  -3   2   6      381.13      360.06     25.47 o 
  -2   2   6     1210.09     1114.30     52.49 o 
  -1   2   6    15267.27    15098.37    459.31 o 
   0   2   6     1822.85     1759.64     59.82 o 
   1   2   6     2306.59     2091.28     69.73 o 
   2   2   6      105.95      153.07     42.10 o 
   3   2   6     4646.28     4138.16    126.13 o 
   4   2   6      300.61      255.42     36.97 o 
   5   2   6     1981.93     1796.94    103.92 o 
   6   2   6     1218.97     1088.24     68.28 o 
   7   2   6      193.27      110.67     53.27 o 
   8   2   6       34.62       18.04     79.66 o 
   9   2   6        3.55      -93.48     85.80 o 
  10   2   6        1.43      -68.20     77.98 o 
 -13   3   6      141.64      219.09     88.03 o 
 -12   3   6      273.99       77.92    189.51 o 
 -11   3   6      180.75       76.20    114.68 o 
 -10   3   6        9.17       54.98     74.58 o 
  -9   3   6      389.06      525.20    106.72 o 
  -8   3   6     1478.37     1254.03     85.37 o 
  -7   3   6     1445.72     1372.02    112.76 o 
  -6   3   6     7875.54     7237.41    187.89 o 
  -5   3   6    12035.48    11296.61    277.00 o 
  -4   3   6      480.23      431.99     31.35 o 
  -3   3   6     1279.73     1248.20     47.27 o 
  -2   3   6      633.79      567.94     32.66 o 
  -1   3   6      716.33      677.76     34.45 o 
   0   3   6      794.29      746.96     36.32 o 
   1   3   6      295.17      299.09     27.36 o 
   2   3   6     1334.40     1319.77     57.19 o 
   3   3   6      416.41      393.04     31.40 o 
   4   3   6      732.42      656.60     49.69 o 
   5   3   6     2104.98     1756.94     96.43 o 
   6   3   6      495.14      473.83     57.34 o 
   7   3   6        0.67      -36.86     48.65 o 
   8   3   6     1404.23     1202.08    168.27 o 
   9   3   6     1413.95      907.41    140.14 o 
  10   3   6      226.40      125.47    115.03 o 
 -13   4   6        0.30       65.86     84.16 o 
 -12   4   6      332.46      247.48    152.77 o 
 -11   4   6      172.86       57.27     97.88 o 
 -10   4   6     1854.45     1771.72    141.02 o 
  -9   4   6       11.77      -46.89     42.63 o 
  -8   4   6      525.25      573.93     56.71 o 
  -7   4   6     2857.73     2686.06    119.37 o 
  -6   4   6       79.27       24.32     25.71 o 
  -5   4   6      493.53      449.57     36.37 o 
  -4   4   6       84.78       41.45     21.83 o 
  -3   4   6     4962.03     4959.45    131.60 o 
  -2   4   6      421.89      448.03     32.98 o 
  -1   4   6       12.10        3.48     18.18 o 
   0   4   6    14575.56    14319.51    384.81 o 
   1   4   6       51.33       56.37     23.96 o 
   2   4   6      812.75      750.96     58.64 o 
   3   4   6      439.63      469.00     42.08 o 
   4   4   6     5064.22     4663.97    167.21 o 
   5   4   6       10.12       14.10     32.81 o 
   6   4   6        3.71        2.04     35.15 o 
   7   4   6      227.65      190.42     78.84 o 
   8   4   6      118.53      122.81     64.08 o 
   9   4   6        6.46      -35.35     67.13 o 
 -13   5   6      391.20      526.93    112.51 o 
 -12   5   6      157.85       61.02    108.38 o 
 -11   5   6      343.19      255.80    122.17 o 
 -10   5   6      926.01      911.27     91.98 o 
  -9   5   6      264.51      258.16     56.07 o 
  -8   5   6      183.67      183.84     47.23 o 
  -7   5   6     1010.97      949.47     65.23 o 
  -6   5   6      967.51      813.94     50.53 o 
  -5   5   6     4708.80     4588.24    129.07 o 
  -4   5   6       30.28        5.63     22.06 o 
  -3   5   6      495.20      496.08     36.04 o 
  -2   5   6     2329.70     2277.53     73.67 o 
  -1   5   6      244.45      271.93     30.69 o 
   0   5   6      316.64      422.69     36.23 o 
   1   5   6     3661.21     3779.63    121.49 o 
   2   5   6     1851.56     1772.18     88.95 o 
   3   5   6      687.24      659.74     51.47 o 
   4   5   6      203.93      222.47     39.63 o 
   5   5   6        6.81        2.74     34.58 o 
   6   5   6      413.07      448.10     51.70 o 
   7   5   6      250.93      253.15     63.62 o 
   8   5   6      373.20      368.37     76.95 o 
   9   5   6      446.13      455.17     86.39 o 
 -12   6   6        3.32       68.00     87.55 o 
 -11   6   6      714.47      704.35     96.37 o 
 -10   6   6      111.49       28.45     65.31 o 
  -9   6   6      531.49      482.25     73.14 o 
  -8   6   6     2555.37     2389.65    121.89 o 
  -7   6   6      202.88      170.45     44.15 o 
  -6   6   6     3341.53     3088.84    188.23 o 
  -5   6   6       98.35       99.44     30.01 o 
  -4   6   6     5424.17     5639.47    152.93 o 
  -3   6   6      852.82      994.59     50.19 o 
  -2   6   6     1175.68     1147.95     52.10 o 
  -1   6   6     3917.95     4086.19    130.90 o 
   0   6   6      288.57      383.22     38.76 o 
   1   6   6      168.40      215.74     35.23 o 
   2   6   6      266.25      341.82     49.62 o 
   3   6   6     2347.08     2273.43     92.10 o 
   4   6   6      355.11      437.26     48.36 o 
   5   6   6      533.38      627.56     68.54 o 
   6   6   6      564.35      648.61     61.34 o 
   7   6   6        2.37        6.19     58.50 o 
   8   6   6      583.90      640.39     87.72 o 
   9   6   6        9.63       40.47     75.30 o 
 -12   7   6      579.41      381.49    157.29 o 
 -11   7   6        5.92       11.36     92.93 o 
 -10   7   6      164.53       77.72     94.81 o 
  -9   7   6     1067.48      823.38     91.15 o 
  -8   7   6     1007.14      910.88     85.74 o 
  -7   7   6      403.57      371.01     58.28 o 
  -6   7   6      147.76      113.80     41.59 o 
  -5   7   6      897.93      860.55     61.58 o 
  -4   7   6      578.32      628.67     44.42 o 
  -3   7   6       10.72      -10.59     29.51 o 
  -2   7   6       15.25       13.12     29.85 o 
  -1   7   6     1915.82     1944.14     83.39 o 
   0   7   6     1565.80     1628.01     76.73 o 
   1   7   6     3057.24     3263.45    117.23 o 
   2   7   6     1992.94     2096.72    106.94 o 
   3   7   6      415.32      433.43     49.86 o 
   4   7   6      225.35      281.91     47.98 o 
   5   7   6     1247.86     1223.92     77.41 o 
   6   7   6       24.46      103.48     48.85 o 
   7   7   6       67.28      149.58     69.35 o 
   8   7   6       23.43      131.94     74.79 o 
 -11   8   6       11.82      -59.50    171.57 o 
 -10   8   6       75.10      -66.88     87.02 o 
  -9   8   6     1354.69     1115.07    115.33 o 
  -8   8   6        0.36      -79.84     53.23 o 
  -7   8   6     1757.78     1529.81    115.30 o 
  -6   8   6      172.76      101.96     74.66 o 
  -5   8   6      197.94      216.97     42.30 o 
  -4   8   6      284.49      266.77     50.73 o 
  -3   8   6     3662.85     3610.26    204.81 o 
  -2   8   6     2302.05     2332.94     97.02 o 
  -1   8   6        0.81       -5.00     33.70 o 
   0   8   6      304.42      353.61     46.29 o 
   1   8   6      325.15      386.78     49.29 o 
   2   8   6       38.48       39.60     46.80 o 
   3   8   6        6.00       59.90     42.40 o 
   4   8   6      168.95      233.20     51.34 o 
   5   8   6      240.27      306.04     56.36 o 
   6   8   6       11.07       82.17     53.58 o 
   7   8   6      683.70      816.25     98.14 o 
   8   8   6       41.21      180.91     80.65 o 
 -10   9   6       85.58      -56.04     98.24 o 
  -9   9   6      250.42       88.04     87.09 o 
  -8   9   6      607.69      496.45    122.25 o 
  -7   9   6     1275.34     1028.01    116.83 o 
  -6   9   6      403.48      244.15    144.00 o 
  -5   9   6        2.27      -28.59     76.59 o 
  -4   9   6        0.30      -22.22     63.01 o 
  -3   9   6      786.67      776.25     76.44 o 
  -2   9   6      336.58      369.85     56.64 o 
  -1   9   6        0.37       -0.89     47.63 o 
   0   9   6      189.37      266.17     48.83 o 
   1   9   6      900.70      940.37     73.41 o 
   2   9   6     1595.46     1668.68    106.57 o 
   3   9   6      977.34     1114.03     95.39 o 
   4   9   6       14.88       88.14     51.77 o 
   5   9   6      243.50      402.96     64.35 o 
   6   9   6      292.59      449.88     85.32 o 
   7   9   6      299.64      476.71     91.78 o 
  -9  10   6       10.09     -102.75     74.95 o 
  -8  10   6     1614.98     1519.61    186.89 o 
  -7  10   6       74.94      -76.75    154.72 o 
  -6  10   6       19.39       31.66     94.98 o 
  -5  10   6       39.61       71.49     94.98 o 
  -4  10   6     1340.61     1025.34    220.59 o 
  -3  10   6        7.59       67.40     96.00 o 
  -2  10   6     1317.10     1389.30     96.96 o 
  -1  10   6        7.98       -5.53     50.70 o 
   0  10   6      441.53      554.66     72.83 o 
   1  10   6        0.45       33.09     59.58 o 
   2  10   6       15.86       44.57     68.28 o 
   3  10   6       50.38      152.93     90.37 o 
   4  10   6        5.96       61.55     69.31 o 
   5  10   6        7.09      149.10     86.41 o 
   6  10   6      451.13      678.73     99.58 o 
  -8  11   6      251.62       27.47    308.42 o 
  -7  11   6      105.68      -69.15    180.25 o 
  -6  11   6       69.47       13.28    106.21 o 
  -5  11   6       15.72      -34.72    102.12 o 
  -4  11   6        4.97       24.51    103.15 o 
  -3  11   6      925.90     1124.39    176.68 o 
  -2  11   6      308.53      304.47    241.52 o 
  -1  11   6      107.98       28.84    212.42 o 
   0  11   6      261.11      335.08     78.74 o 
   1  11   6      852.65      934.57     97.34 o 
   2  11   6     1580.38     1613.85    124.44 o 
   3  11   6      177.01      306.62    108.46 o 
   4  11   6      149.96      330.00    113.71 o 
   5  11   6      172.22      346.84     89.68 o 
  -7  12   6      647.20      446.17    446.79 o 
  -6  12   6       38.52       23.49    118.46 o 
  -5  12   6      338.02      130.37    351.82 o 
  -4  12   6       81.32      145.02    120.51 o 
  -3  12   6     1189.46      947.04    479.98 o 
  -2  12   6        5.11      135.83    125.61 o 
  -1  12   6       74.91        2.14    225.69 o 
   0  12   6        0.67      -64.08    192.50 o 
   1  12   6      177.00      259.15    105.83 o 
   2  12   6       15.11       33.32     79.72 o 
   3  12   6        1.63      -36.67     84.71 o 
  -4  13   6       52.46      105.19    130.72 o 
  -3  13   6       36.46      118.46    133.78 o 
  -2  13   6       37.61      224.67    141.95 o 
  -1  13   6       45.08       -1.54    249.69 o 
   0  13   6      204.17      205.19    270.63 o 
   1  13   6      505.19      722.97    133.56 o 
 -13   0   7      448.46      -61.27    187.91 o 
 -11   0   7     4679.15     5242.04    395.22 o 
  -9   0   7      330.59      341.10    129.70 o 
  -7   0   7     1680.53     2369.29    201.19 o 
  -5   0   7     3230.91     2591.92    197.10 o 
  -3   0   7     6141.69     5941.60    350.29 o 
  -1   0   7      183.34      186.89     50.04 o 
   1   0   7        1.86        8.17     36.76 o 
   3   0   7     8074.43     8433.12    328.83 o 
   5   0   7      458.02      678.11    105.19 o 
   7   0   7     1552.16     2079.25    196.08 o 
 -13   1   7       83.15     -265.01    176.68 o 
 -12   1   7      101.11     -164.08    109.39 o 
 -11   1   7        9.75     -139.53     93.02 o 
 -10   1   7      480.04      539.82    109.59 o 
  -9   1   7      828.93     1043.02     82.49 o 
  -8   1   7       38.56        5.27     36.48 o 
  -7   1   7      963.03     1126.77    103.87 o 
  -6   1   7     8062.75     9101.15    911.46 o 
  -5   1   7     2411.45     2347.55    437.09 o 
  -4   1   7     1076.12      762.51     76.08 o 
  -3   1   7     6095.07     5672.28    237.90 o 
  -2   1   7     8634.29     8685.61    339.02 o 
  -1   1   7     5446.91     5582.23    223.86 o 
   0   1   7     2872.75     2804.86    123.84 o 
   1   1   7      984.83      989.03     51.29 o 
   2   1   7      479.39      444.51     40.29 o 
   3   1   7      674.62      722.73     44.79 o 
   4   1   7      276.98      301.51     69.75 o 
   5   1   7      326.52      342.57     96.90 o 
   6   1   7       13.28       47.12     48.58 o 
   7   1   7       83.90      133.13     66.89 o 
   8   1   7      498.42      683.99     89.55 o 
   9   1   7      391.73      261.67    311.99 o 
 -13   2   7       50.70     -203.23    176.68 o 
 -12   2   7     2327.32     2272.15    474.37 o 
 -11   2   7      126.29      -98.74    152.68 o 
 -10   2   7     1309.31     1658.41    147.10 o 
  -9   2   7      233.40      189.03     51.58 o 
  -8   2   7     4668.86     5298.52    260.04 o 
  -7   2   7     1011.79     1043.40     71.34 o 
  -6   2   7     7245.97     7177.53    662.25 o 
  -5   2   7     2341.10     2851.12    142.20 o 
  -4   2   7       12.80        8.16     28.86 o 
  -3   2   7       26.17      -29.73     35.61 o 
  -2   2   7      571.71      553.22     57.65 o 
  -1   2   7       37.79       32.90     31.11 o 
   0   2   7     1282.43     1248.01     58.10 o 
   1   2   7      612.99      526.64     41.45 o 
   2   2   7     3290.82     3162.61    113.64 o 
   3   2   7        4.83       -8.94     29.55 o 
   4   2   7     4539.01     4552.78    167.94 o 
   5   2   7       34.01       13.97     44.52 o 
   6   2   7      832.72      816.17     82.25 o 
   7   2   7      100.87      136.63     60.96 o 
   8   2   7     1949.56     1904.05    392.67 o 
   9   2   7        0.24      -72.51     88.85 o 
 -13   3   7       10.97     -238.97    175.65 o 
 -12   3   7      365.91       98.58    233.86 o 
 -11   3   7       16.23      -16.34    150.12 o 
 -10   3   7     1044.55     1149.48    245.42 o 
  -9   3   7      260.98      377.01     91.91 o 
  -8   3   7       30.47      -32.91     62.16 o 
  -7   3   7     2744.14     2893.71    131.78 o 
  -6   3   7       77.11       70.51     28.30 o 
  -5   3   7      733.63      644.08     48.35 o 
  -4   3   7      648.52      665.10     70.11 o 
  -3   3   7     2638.96     2507.90    141.71 o 
  -2   3   7    11953.16    11093.84    566.65 o 
  -1   3   7     5071.76     4699.14    155.51 o 
   0   3   7     1285.86     1204.14     80.95 o 
   1   3   7       58.45       53.28     24.21 o 
   2   3   7     1741.71     1688.33     67.93 o 
   3   3   7       95.14      121.31     40.03 o 
   4   3   7      333.44      324.59     42.49 o 
   5   3   7       11.81        8.98     34.46 o 
   6   3   7      391.32      321.21     47.31 o 
   7   3   7       79.05       81.74     56.27 o 
   8   3   7      115.29       71.39     63.86 o 
   9   3   7       46.17      -38.14     79.64 o 
 -12   4   7       57.94      -74.55    163.40 o 
 -11   4   7     1442.91     1080.48    210.38 o 
 -10   4   7      160.11       56.56    104.86 o 
  -9   4   7      288.86      290.62     94.46 o 
  -8   4   7       59.27       31.95     84.42 o 
  -7   4   7    10224.44     9524.43    318.37 o 
  -6   4   7      600.84      538.94     46.92 o 
  -5   4   7      193.80      140.45     31.04 o 
  -4   4   7     4568.65     4816.51    226.21 o 
  -3   4   7      104.64      114.30     26.10 o 
  -2   4   7       12.88        1.07     22.75 o 
  -1   4   7      940.09      941.72     51.55 o 
   0   4   7     3283.60     3060.18    116.15 o 
   1   4   7        1.37        9.16     28.65 o 
   2   4   7      236.99      257.83     41.46 o 
   3   4   7     3032.80     3023.70    155.93 o 
   4   4   7       79.18       95.57     35.97 o 
   5   4   7      233.59      253.27     43.48 o 
   6   4   7       29.85       28.28     38.74 o 
   7   4   7     1335.44     1333.39    165.69 o 
   8   4   7        9.71       18.62     74.34 o 
   9   4   7      100.56      161.57     88.60 o 
 -10   5   7       23.95      -13.32     85.46 o 
  -9   5   7      228.61      254.48     95.52 o 
  -8   5   7     2722.39     2885.99    291.97 o 
  -7   5   7      868.23      780.75     69.43 o 
  -6   5   7      113.74       81.27     33.73 o 
  -5   5   7     1695.32     1458.33     70.66 o 
  -4   5   7        8.68      -23.70     25.81 o 
  -3   5   7     1884.06     1731.11     73.70 o 
  -2   5   7     4206.26     4358.57    136.20 o 
  -1   5   7     1361.05     1374.57     64.74 o 
   0   5   7      938.32      923.23     77.27 o 
   1   5   7     1570.62     1643.41     83.79 o 
   2   5   7        5.12        1.20     34.07 o 
   3   5   7      996.89      936.78     96.11 o 
   4   5   7      153.25      183.80     40.90 o 
   5   5   7      612.85      557.39     63.62 o 
   6   5   7      455.54      437.53     54.50 o 
   7   5   7        6.22      -27.37     61.09 o 
   8   5   7       47.41       98.21     80.71 o 
 -12   6   7      721.50      212.42    194.04 o 
 -10   6   7      616.06      546.46    116.42 o 
  -9   6   7      160.99      193.96     61.17 o 
  -8   6   7      563.70      604.61     68.58 o 
  -7   6   7       63.35       36.00     43.43 o 
  -6   6   7      262.95      276.96     42.63 o 
  -5   6   7      355.24      398.71     43.57 o 
  -4   6   7      156.62      131.22     33.40 o 
  -3   6   7     3585.21     3826.88    125.88 o 
  -2   6   7       16.32       41.03     33.82 o 
  -1   6   7     2580.91     2767.29    115.68 o 
   0   6   7      336.56      435.22     49.63 o 
   1   6   7     3781.95     3795.51    147.32 o 
   2   6   7     1373.93     1491.33     86.19 o 
   3   6   7        3.22       35.75     44.29 o 
   4   6   7     1189.24     1172.74     72.53 o 
   5   6   7       73.24      136.62     45.25 o 
   6   6   7       64.80      146.53     53.63 o 
   7   6   7       46.33       95.82     77.15 o 
   8   6   7       93.87      220.85     90.24 o 
 -11   7   7       62.91     -215.99    144.00 o 
 -10   7   7      236.73      123.22    142.46 o 
  -9   7   7     1506.21     1308.52    119.20 o 
  -8   7   7     1828.09     1634.97    121.95 o 
  -7   7   7      679.01      697.18     71.88 o 
  -6   7   7     1065.30     1019.83     78.88 o 
  -5   7   7       63.73       66.20     35.34 o 
  -4   7   7      272.29      329.24     41.30 o 
  -3   7   7     1143.61     1165.61     77.63 o 
  -2   7   7     1965.94     1920.30     95.99 o 
  -1   7   7     1356.06     1423.36     84.74 o 
   0   7   7       27.19       31.22     39.33 o 
   1   7   7      599.18      659.28     64.20 o 
   2   7   7      551.16      689.98     70.44 o 
   3   7   7       82.72      139.70     63.39 o 
   4   7   7      370.75      401.73     61.03 o 
   5   7   7      890.21      976.63     82.97 o 
   6   7   7      897.44      934.21     84.66 o 
   7   7   7      397.24      459.21    114.38 o 
 -11   8   7      310.44     -151.14    152.17 o 
  -9   8   7      238.58      202.28     79.23 o 
  -8   8   7      100.57       68.49     68.42 o 
  -7   8   7      118.38       73.29     59.37 o 
  -6   8   7      169.04      189.39     51.86 o 
  -5   8   7      245.28      255.61     61.18 o 
  -4   8   7     2625.43     2672.93    122.26 o 
  -3   8   7        2.23       -4.25     39.85 o 
  -2   8   7        1.36       12.11     40.10 o 
  -1   8   7      291.56      355.01     54.36 o 
   0   8   7     2162.57     2352.22    114.70 o 
   1   8   7       93.35      162.74     52.46 o 
   2   8   7      458.03      534.51     68.17 o 
   3   8   7      591.12      733.45     94.39 o 
   4   8   7       99.77      167.58     74.58 o 
   5   8   7       19.03       75.85     57.77 o 
   6   8   7       26.52      112.94     61.63 o 
   7   8   7       44.26      166.07     90.91 o 
 -10   9   7      730.05      349.27    175.65 o 
  -9   9   7      885.57      736.32    196.59 o 
  -8   9   7      650.75      604.71     93.72 o 
  -7   9   7        2.93        8.17     82.72 o 
  -6   9   7      114.98      134.80     86.81 o 
  -5   9   7      130.20       82.72     82.72 o 
  -4   9   7      583.70      720.13     84.76 o 
  -3   9   7       91.27      122.33     57.56 o 
  -2   9   7       29.11       54.36     46.86 o 
  -1   9   7       25.70       46.55     48.34 o 
   0   9   7      231.24      307.77     59.99 o 
   1   9   7     1338.95     1536.37    103.57 o 
   2   9   7      237.70      310.45     67.11 o 
   3   9   7        9.43       81.68     72.98 o 
   4   9   7      548.63      653.64    142.46 o 
   5   9   7      620.91      688.20     83.24 o 
   6   9   7      294.19      421.52     77.96 o 
  -8  10   7       21.08       73.53    101.10 o 
  -7  10   7       30.39       -6.13     92.93 o 
  -6  10   7        1.47      -11.23     91.91 o 
  -5  10   7     2490.75     2431.58    211.40 o 
  -4  10   7        8.33       63.32     94.98 o 
  -3  10   7     1513.34     1501.55    127.66 o 
  -2  10   7      177.55      210.86     73.53 o 
  -1  10   7      270.67      359.57     75.57 o 
   0  10   7       15.24       28.81     67.42 o 
   1  10   7     1138.22     1260.56    125.10 o 
   2  10   7      112.31      181.87     69.13 o 
   3  10   7       10.18       -4.50    134.80 o 
   4  10   7       40.25      233.86    138.89 o 
   5  10   7       19.70      228.76    154.21 o 
  -7  11   7      201.09      280.84    120.51 o 
  -6  11   7        4.47      -24.51    102.12 o 
  -5  11   7      263.70      241.01    117.44 o 
  -4  11   7       68.64      107.23    108.25 o 
  -3  11   7       53.72      111.32    113.36 o 
  -2  11   7        3.07       42.89    111.32 o 
  -1  11   7      117.40      205.34    100.59 o 
   0  11   7      208.58      300.63     86.37 o 
   1  11   7      351.45      495.09    142.46 o 
   2  11   7      128.95      180.24    138.89 o 
   3  11   7       19.21      -46.94    138.38 o 
   4  11   7      103.61      316.59    157.27 o 
  -6  12   7      137.17      155.23    125.61 o 
  -5  12   7       54.30      119.49    123.57 o 
  -4  12   7      832.52      981.42    168.51 o 
  -3  12   7       96.35      281.86    133.78 o 
  -2  12   7        9.53      160.34    128.68 o 
  -1  12   7        0.07      114.38    129.70 o 
   0  12   7     1086.44     1346.00    202.21 o 
   1  12   7       20.61       34.96    172.08 o 
   2  12   7       80.76      101.49    166.46 o 
 -12   0   8      274.56      159.31    176.68 o 
 -10   0   8       67.38      121.53    131.74 o 
  -8   0   8     4350.62     6207.12    399.31 o 
  -6   0   8     4110.10     4405.65    296.16 o 
  -4   0   8     4232.71     3469.16    238.97 o 
  -2   0   8     2840.97     2703.23    185.87 o 
   0   0   8      335.34      343.14     60.25 o 
   2   0   8      902.61      863.97     92.93 o 
   4   0   8     1632.95     1830.07    147.06 o 
 -13   1   8     1095.77     1191.83    175.03 o 
 -12   1   8     1563.75     1840.75    185.20 o 
 -11   1   8      381.12      457.23    121.21 o 
 -10   1   8        3.25      -15.32     88.35 o 
  -9   1   8       11.83       12.21     79.07 o 
  -8   1   8       44.03       50.61     70.40 o 
  -7   1   8        0.44        3.67     59.73 o 
  -6   1   8      749.01      730.03    124.08 o 
  -5   1   8      428.29      348.58     64.16 o 
  -4   1   8     1668.18     1420.61    100.37 o 
  -3   1   8     2234.42     2069.43    116.24 o 
  -2   1   8     3845.86     3790.46    168.94 o 
  -1   1   8      869.83      882.32     68.17 o 
   0   1   8      491.47      478.98     48.38 o 
   1   1   8     5382.85     5275.69    213.75 o 
   2   1   8     3637.91     3595.38    155.25 o 
   3   1   8      621.18      657.35     63.91 o 
   4   1   8        1.23      -19.40     42.59 o 
   7   1   8        6.05       83.74     84.76 o 
 -13   2   8      216.65      -48.18    144.00 o 
 -12   2   8      102.09       -1.96    116.54 o 
 -11   2   8      613.64      626.72    128.89 o 
 -10   2   8      210.25      321.94    103.61 o 
  -9   2   8     1155.74     1687.86    189.44 o 
  -8   2   8      136.82      203.92     77.01 o 
  -7   2   8     5890.84     7169.55    852.74 o 
  -6   2   8        4.83       26.95     35.29 o 
  -5   2   8       48.75       69.53     49.57 o 
  -4   2   8      187.48      139.86     53.62 o 
  -3   2   8     5113.65     4584.03    532.58 o 
  -2   2   8      468.29      446.17     55.25 o 
  -1   2   8      206.85      207.61     41.40 o 
   0   2   8     1890.25     1791.01     94.91 o 
   1   2   8       90.75       42.70     33.92 o 
   2   2   8      106.13      124.15     38.97 o 
   3   2   8     1927.98     2032.88    106.81 o 
   5   2   8        5.48     -108.76     72.51 o 
   6   2   8      211.12      137.48    111.83 o 
   7   2   8     1605.72     1886.24    166.46 o 
   8   2   8        3.24       66.38     93.95 o 
 -13   3   8      181.10       42.89    197.10 o 
 -12   3   8      965.42      599.47    210.38 o 
 -11   3   8      243.52      239.70    140.93 o 
 -10   3   8      159.55      160.05    131.74 o 
  -9   3   8      893.17     1063.37    123.84 o 
  -8   3   8      368.46      412.67     87.06 o 
  -7   3   8      107.40       64.14     67.60 o 
  -6   3   8      826.13      959.14     92.00 o 
  -5   3   8      237.96      301.21     73.19 o 
  -4   3   8     3609.22     3819.96    245.40 o 
  -3   3   8     4988.50     4723.36    172.01 o 
  -2   3   8     2059.87     1884.99     90.02 o 
  -1   3   8     1524.77     1344.21     74.16 o 
   0   3   8       56.29       26.41     31.29 o 
   1   3   8     1175.27     1123.20     67.09 o 
   2   3   8     2369.06     2183.54    197.10 o 
   3   3   8     1265.57     1150.78    131.23 o 
   4   3   8      426.83      338.03    104.17 o 
   5   3   8      872.07      714.87    122.55 o 
   6   3   8       76.61       55.47     53.07 o 
   7   3   8        8.40       30.64     79.66 o 
   8   3   8      168.28      207.31     98.04 o 
 -13   4   8      266.66     -266.54    177.70 o 
 -12   4   8      707.87      378.88    196.08 o 
 -11   4   8      269.21       95.31    237.95 o 
 -10   4   8       31.19      -55.76    156.76 o 
  -9   4   8        3.73     -128.37    101.61 o 
  -8   4   8     2133.26     2237.13    155.18 o 
  -7   4   8      425.90      365.29     81.98 o 
  -6   4   8      223.96      210.45     52.43 o 
  -5   4   8     1244.51     1290.35     88.70 o 
  -4   4   8     1822.78     1931.10    185.81 o 
  -3   4   8      178.18      189.28     43.43 o 
  -2   4   8     1070.41     1014.20     68.49 o 
  -1   4   8      948.68      874.11     63.89 o 
   0   4   8       96.16       81.85     43.92 o 
   1   4   8      976.15     1030.15     98.04 o 
   2   4   8     2721.44     2562.89    138.67 o 
   3   4   8      211.99      266.41     60.57 o 
   4   4   8      102.97       37.79     75.57 o 
   5   4   8      114.73      129.70     83.74 o 
   6   4   8      693.73      730.01     81.59 o 
   7   4   8      114.94      199.14     91.91 o 
   8   4   8      181.82      254.29    104.17 o 
 -12   5   8      243.53      -74.55    178.72 o 
 -11   5   8      888.41     1514.50    236.93 o 
 -10   5   8      188.05       54.23    301.78 o 
  -9   5   8      232.75      119.31    215.48 o 
  -8   5   8       97.22       13.87    139.91 o 
  -7   5   8        2.84       10.21     85.78 o 
  -6   5   8     2105.81     1972.35    109.68 o 
  -5   5   8     2043.63     1984.14    106.11 o 
  -4   5   8     1834.81     1793.77     97.55 o 
  -3   5   8     3090.98     3197.05    263.95 o 
  -2   5   8     2275.71     2291.50    115.74 o 
  -1   5   8      534.91      493.01     68.05 o 
   0   5   8       34.46       39.49     42.92 o 
   1   5   8      510.06      532.78     68.21 o 
   2   5   8     1650.12     1747.87    116.61 o 
   3   5   8     1304.12     1471.83    109.26 o 
   4   5   8       69.40       81.70     80.68 o 
   5   5   8       73.69       90.89     82.72 o 
   6   5   8      727.37      784.52     86.65 o 
   7   5   8        0.69       65.36     88.85 o 
 -10   6   8     1027.61      744.49    191.99 o 
  -9   6   8      637.67      565.52    197.10 o 
  -8   6   8       58.81      -35.11     75.44 o 
  -7   6   8     2913.60     2591.37    164.81 o 
  -6   6   8      349.24      361.73     63.68 o 
  -5   6   8       94.55       25.10     46.28 o 
  -4   6   8     2572.34     2320.98    113.47 o 
  -3   6   8     1099.20      958.43     92.22 o 
  -2   6   8      610.23      610.41     77.18 o 
  -1   6   8      276.29      291.61     59.14 o 
   0   6   8     1905.13     1883.79    120.60 o 
   1   6   8       40.29       81.07     52.35 o 
   2   6   8       11.60       13.68     53.71 o 
   3   6   8      345.69      368.77     74.93 o 
   4   6   8     1146.51     1271.45    155.23 o 
   5   6   8      104.42       88.85     87.83 o 
   6   6   8        3.48       52.19     60.99 o 
   7   6   8      587.46      812.91    136.85 o 
 -11   7   8      190.68     -147.06    159.31 o 
 -10   7   8      700.84      462.62    180.76 o 
  -9   7   8      361.77      151.14    144.00 o 
  -8   7   8      381.30      306.85     92.94 o 
  -7   7   8      218.79      112.27     74.42 o 
  -6   7   8     1430.82     1396.44    101.01 o 
  -5   7   8      863.38      924.28     83.29 o 
  -4   7   8     1182.43     1271.44    108.33 o 
  -3   7   8      346.28      342.49     67.95 o 
  -2   7   8      176.02      260.39     93.44 o 
  -1   7   8     1210.74     1098.99    100.58 o 
   0   7   8      589.79      629.77     79.92 o 
   1   7   8     1011.06     1141.19    103.24 o 
   2   7   8      235.42      264.42     72.04 o 
   3   7   8       12.51        1.01     63.16 o 
   4   7   8      330.05      429.94    117.44 o 
   5   7   8      411.97      506.54    120.51 o 
   6   7   8      251.24      395.56     81.18 o 
 -11   8   8      339.49     -116.42    173.61 o 
 -10   8   8        0.35     -193.02    128.68 o 
  -9   8   8      367.00      230.80    149.10 o 
  -8   8   8      845.72      763.89    167.48 o 
  -7   8   8       26.08        9.75     84.25 o 
  -6   8   8       75.32       67.40     99.06 o 
  -5   8   8      244.59      174.57     92.42 o 
  -4   8   8      422.07      357.59     75.32 o 
  -3   8   8      811.11      817.31     96.97 o 
  -2   8   8       13.68        7.06     56.18 o 
  -1   8   8     2126.75     2308.69    145.06 o 
   0   8   8      268.88      301.29     72.80 o 
   1   8   8     1521.12     1506.06    124.38 o 
   2   8   8       30.53       47.64     69.66 o 
   3   8   8      421.75      512.48     93.67 o 
   4   8   8       97.97       88.85    103.15 o 
   5   8   8      555.51      533.09    131.74 o 
   6   8   8      102.61      234.89    112.34 o 
 -10   9   8      372.07       27.57    167.48 o 
  -9   9   8      496.83      354.37    165.44 o 
  -5   9   8     2115.58     1866.83    190.97 o 
  -4   9   8       36.27       66.38     86.81 o 
  -3   9   8      162.01      185.70     70.17 o 
  -2   9   8      359.05      295.31     79.66 o 
  -1   9   8       17.72       12.48     63.05 o 
   0   9   8        8.55        9.88     66.87 o 
   1   9   8       17.87       46.70     72.76 o 
   2   9   8      147.15      148.82     82.68 o 
   3   9   8       29.23       10.73     81.43 o 
   4   9   8      235.14      170.91    124.08 o 
   5   9   8      274.62      504.49    133.78 o 
  -4  10   8      417.52      493.26    114.38 o 
  -3  10   8       67.28       89.87     89.87 o 
  -2  10   8       25.81       73.53     89.87 o 
  -1  10   8       52.42      -11.11     70.67 o 
   0  10   8     2065.72     2215.72    160.23 o 
   1  10   8       84.72       86.54     84.07 o 
   2  10   8        2.77      -72.33     81.12 o 
   3  10   8       13.83        7.29    141.44 o 
   4  10   8      464.25      433.07    114.09 o 
  -2  11   8      127.41       48.00     98.04 o 
  -1  11   8        2.40       16.34    101.10 o 
   0  11   8        0.76      -23.49    109.27 o 
   1  11   8       25.83      -40.85    123.57 o 
   2  11   8        2.30      -79.66    138.89 o 
   0  12   8        0.27       34.72    120.51 o 
 -13   0   9       94.20       42.89    186.89 o 
 -11   0   9      110.14      110.29    155.23 o 
  -9   0   9     2314.93     2877.86    254.29 o 
  -7   0   9     2517.42     2793.10    225.69 o 
  -5   0   9      674.70      470.79    105.19 o 
  -3   0   9    14616.77    13503.90    738.36 o 
  -1   0   9     3859.48     3756.13    234.89 o 
   1   0   9     1475.95     1469.57    123.57 o 
   3   0   9      102.53      137.87     67.40 o 
   5   0   9       55.34       -1.02     83.74 o 
 -13   1   9      739.01      883.10    162.84 o 
 -12   1   9      851.17     1109.62    157.78 o 
 -11   1   9       18.23      -24.80    105.31 o 
 -10   1   9      773.24     1030.33    127.82 o 
  -9   1   9     1145.50     1501.46    133.84 o 
  -8   1   9     2598.00     3436.69    187.69 o 
  -7   1   9       14.75       23.19     64.07 o 
  -6   1   9      562.02      449.75     80.17 o 
  -5   1   9      144.31       71.17     58.77 o 
  -4   1   9     1052.36      834.45     87.74 o 
  -3   1   9      479.38      429.50     62.44 o 
  -2   1   9      112.66      113.73     46.37 o 
  -1   1   9      149.52      159.27     45.48 o 
   0   1   9      948.17      926.93     72.21 o 
   1   1   9     1809.50     1797.12     98.18 o 
   2   1   9     3813.68     3797.00    166.81 o 
   3   1   9      487.62      563.45     62.09 o 
   4   1   9       79.32       57.19     73.53 o 
   5   1   9      725.60      927.29    130.72 o 
   6   1   9      654.77      893.59    150.12 o 
 -13   2   9       43.28     -123.07    132.25 o 
 -12   2   9      130.62      109.37    122.74 o 
 -11   2   9      422.55      534.51    123.46 o 
 -10   2   9      382.53      505.86    112.65 o 
  -9   2   9      192.59      313.48     92.05 o 
  -8   2   9     2269.46     2983.19    322.71 o 
  -7   2   9      958.89     1143.81    246.63 o 
  -6   2   9      100.48      130.89     44.59 o 
  -5   2   9      393.93      316.87     97.02 o 
  -4   2   9    10058.78     8294.33    571.90 o 
  -3   2   9      532.90      540.00     67.60 o 
  -2   2   9     2302.94     2128.09    117.54 o 
  -1   2   9       15.78      -11.50     38.68 o 
   0   2   9     1923.79     1870.48    102.81 o 
   1   2   9       84.68      114.25     42.20 o 
   2   2   9      394.45      465.73     55.96 o 
   3   2   9      700.40      764.91    106.21 o 
   4   2   9        7.00      -39.83     72.51 o 
   5   2   9       63.35      -28.90     62.46 o 
   6   2   9      597.92      382.97    119.49 o 
 -13   3   9      612.94      622.19    203.23 o 
 -12   3   9      211.10      253.59    238.46 o 
 -11   3   9       39.77       38.33    152.17 o 
 -10   3   9      491.79      714.05    118.83 o 
  -9   3   9      751.31     1054.52    124.11 o 
  -8   3   9      331.79      511.04     94.37 o 
  -7   3   9      391.73      367.65    112.34 o 
  -6   3   9      414.28      648.99     79.75 o 
  -5   3   9       80.43      129.57     58.28 o 
  -4   3   9     1801.33     1965.95    188.73 o 
  -3   3   9       78.52       80.19     40.03 o 
  -2   3   9     3627.24     3463.41    178.76 o 
  -1   3   9      489.15      496.60     53.18 o 
   0   3   9     2242.09     2036.17    117.66 o 
   1   3   9     2513.38     2286.03    213.95 o 
   2   3   9     2790.34     2625.96    287.48 o 
   3   3   9      244.92      254.10     72.51 o 
   4   3   9       21.86      -47.78     58.72 o 
   5   3   9      158.38       94.45     68.96 o 
   6   3   9      420.15      329.86    108.25 o 
 -12   4   9      215.01      155.30    247.65 o 
 -11   4   9        3.22      -27.43    178.21 o 
 -10   4   9      629.25      828.03    164.93 o 
  -9   4   9      840.08     1152.23    157.27 o 
  -8   4   9      191.33      210.56     85.49 o 
  -7   4   9     1654.60     1263.28    166.46 o 
  -6   4   9      700.48      830.04     81.65 o 
  -5   4   9     7270.13     8902.36    493.77 o 
  -4   4   9      503.39      593.16     78.51 o 
  -3   4   9     3286.24     3435.46    162.24 o 
  -2   4   9      492.13      500.86     54.81 o 
  -1   4   9       68.42       87.88     39.97 o 
   0   4   9      438.22      438.73     69.96 o 
   1   4   9     1313.46     1205.33     96.33 o 
   2   4   9      170.19      138.47     58.89 o 
   3   4   9      125.43      109.27     61.06 o 
   4   4   9      731.79      758.18     93.46 o 
   5   4   9       40.14       75.57     91.91 o 
   6   4   9        1.62       36.76     87.83 o 
 -12   5   9       67.30     -113.70    225.69 o 
 -11   5   9        2.28       15.32    157.27 o 
 -10   5   9      186.07      174.60    205.27 o 
  -9   5   9      991.66     1130.20    133.84 o 
  -8   5   9      240.03      232.62     89.68 o 
  -7   5   9       19.78      -39.44     94.98 o 
  -6   5   9     1865.26     1934.21    186.31 o 
  -5   5   9      947.73      996.98     95.14 o 
  -4   5   9        4.42      -44.78     42.49 o 
  -3   5   9      278.34      252.68     52.39 o 
  -2   5   9       17.84      -48.26     45.07 o 
  -1   5   9      293.29      310.93     61.92 o 
   0   5   9     1720.14     1850.40    121.95 o 
   1   5   9     1646.74     1810.31    121.21 o 
   2   5   9      218.17      231.67     66.47 o 
   3   5   9      306.64      286.60     72.85 o 
   4   5   9        0.36      -35.32     62.81 o 
   5   5   9      738.69      739.38    137.87 o 
   6   5   9      155.96      177.70    102.12 o 
 -11   6   9     1018.64      633.17    212.42 o 
 -10   6   9      244.67      181.49    306.88 o 
  -9   6   9      143.22      131.27    258.37 o 
  -8   6   9     1403.24     1030.03    126.87 o 
  -7   6   9      123.59       21.10     82.72 o 
  -6   6   9        7.48      -62.53     76.08 o 
  -5   6   9      461.62      374.33     64.75 o 
  -4   6   9     1242.71     1235.81    108.90 o 
  -3   6   9      286.96      241.59     65.95 o 
  -2   6   9       14.76       -5.09     51.25 o 
  -1   6   9     1582.49     1580.48    116.55 o 
   0   6   9      787.92      746.05     89.56 o 
   1   6   9       92.64      125.73     61.79 o 
   2   6   9       10.21      -12.00     68.93 o 
   3   6   9     1439.35     1517.82    123.28 o 
   4   6   9       10.40      -58.36     64.85 o 
   5   6   9      490.02      500.41    126.63 o 
   6   6   9      276.87      361.52    115.40 o 
 -10   7   9      224.59     -214.46    151.14 o 
  -9   7   9      114.73        9.95    281.86 o 
  -8   7   9      187.77       32.60    101.10 o 
  -7   7   9      928.92      762.81    109.31 o 
  -6   7   9     2201.69     1911.56    119.99 o 
  -5   7   9      890.56      829.30    105.16 o 
  -4   7   9        8.21      -67.82     67.91 o 
  -3   7   9        2.15      -57.12     58.72 o 
  -2   7   9      251.17      222.67     81.19 o 
  -1   7   9     1220.32     1256.67    110.40 o 
   0   7   9        0.21      -12.62     58.11 o 
   1   7   9      511.67      533.43     86.35 o 
   2   7   9     1232.50     1309.16    121.32 o 
   3   7   9        1.89      -98.07     67.05 o 
   4   7   9       34.29       34.56     77.57 o 
   5   7   9       41.62      -20.58     78.91 o 
 -10   8   9      602.49       67.40    175.65 o 
  -9   8   9      297.99      -82.72    145.02 o 
  -8   8   9       57.25     -171.57    114.38 o 
  -7   8   9        0.83      -13.28    105.19 o 
  -6   8   9      660.38      464.75     95.79 o 
  -5   8   9      158.29       31.04     73.14 o 
  -4   8   9        3.14      -47.30     63.49 o 
  -3   8   9      851.09      741.60     94.40 o 
  -2   8   9      283.74      308.91     77.24 o 
  -1   8   9      126.21      146.41     70.98 o 
   0   8   9      724.29      886.77    107.73 o 
   1   8   9        2.58        1.04     70.14 o 
   2   8   9      225.43      382.57     92.04 o 
   3   8   9        6.74        1.86     80.87 o 
   4   8   9      842.60     1068.83    176.16 o 
   5   8   9       20.34      -45.05    123.06 o 
  -6   9   9      426.80      319.65    119.49 o 
  -5   9   9      465.69      380.54    135.31 o 
  -4   9   9      566.55      520.40    110.29 o 
  -3   9   9      234.67      175.00     78.65 o 
  -2   9   9      651.53      696.43     99.86 o 
  -1   9   9      427.58      453.69     92.17 o 
   0   9   9      137.71      111.66     80.18 o 
   1   9   9       60.18       63.85     81.26 o 
   2   9   9       20.48       -5.62     82.66 o 
   3   9   9        1.06      -54.39     87.36 o 
   4   9   9        8.71       18.71    112.85 o 
  -4  10   9       44.34       68.42     99.06 o 
  -3  10   9      289.66      176.18    142.46 o 
  -2  10   9        5.68      -53.56    107.23 o 
  -1  10   9      529.65      560.76    103.52 o 
   0  10   9       42.14       33.19     84.76 o 
   1  10   9       52.20       39.71     89.71 o 
   2  10   9       16.32        2.69     94.22 o 
   3  10   9     1025.08     1241.01    182.80 o 
  -2  11   9      459.83      483.05    127.66 o 
  -1  11   9      617.44      909.93    158.29 o 
   0  11   9        0.96       32.68    124.59 o 
   1  11   9       61.93       12.25    137.87 o 
 -12   0  10      295.41      579.05    193.02 o 
 -10   0  10      954.43     1250.00    196.08 o 
  -8   0  10      153.89      261.44    114.38 o 
  -6   0  10     1269.20     1144.81    152.17 o 
  -4   0  10     4723.62     3786.77    265.52 o 
  -2   0  10      195.07      173.61     76.59 o 
   0   0  10     5071.31     5201.19    311.48 o 
   2   0  10      377.19      538.20     87.83 o 
   4   0  10      256.49      303.31     93.95 o 
 -12   1  10        6.43      -31.45    115.90 o 
 -11   1  10     1074.22     1388.33    155.59 o 
 -10   1  10     1942.01     2483.75    176.24 o 
  -9   1  10     1271.94     1621.96    137.88 o 
  -8   1  10     1309.00     1671.28    142.97 o 
  -7   1  10      391.47      442.07     84.01 o 
  -6   1  10      436.48      393.93     78.15 o 
  -5   1  10     1450.12     1099.34    104.30 o 
  -4   1  10      914.73      867.87     93.84 o 
  -3   1  10      136.31      104.42     55.25 o 
  -2   1  10       42.20       46.98     48.85 o 
  -1   1  10       22.32      -24.55     44.30 o 
   0   1  10        7.27        7.42     43.68 o 
   1   1  10      186.09      218.50     50.55 o 
   2   1  10      376.22      464.42     60.65 o 
   3   1  10      267.97      309.44     84.76 o 
   4   1  10      567.08      646.45    111.32 o 
   5   1  10      630.10      887.46    136.85 o 
   6   1  10      594.32      282.88    122.55 o 
 -12   2  10      469.07      712.17    141.17 o 
 -11   2  10        8.46       31.86    108.29 o 
 -10   2  10       11.94       53.19     95.84 o 
  -9   2  10        1.60       47.45     83.74 o 
  -8   2  10       41.77       73.15     77.06 o 
  -7   2  10       10.37       17.07     68.05 o 
  -6   2  10      422.63      739.80     83.57 o 
  -5   2  10     1941.31     1876.05    170.04 o 
  -4   2  10      236.88      135.53     60.54 o 
  -3   2  10     1361.03     1199.87     98.18 o 
  -2   2  10       18.15       21.28     48.99 o 
  -1   2  10     3263.64     3055.37    149.06 o 
   0   2  10       50.50       67.43     47.10 o 
   1   2  10     2422.90     2604.10    131.37 o 
   2   2  10      245.31      340.07     81.70 o 
   3   2  10      143.79      195.06     80.68 o 
   4   2  10       13.46       41.87     84.76 o 
   5   2  10       11.87      -65.22     65.28 o 
   6   2  10       33.67      -74.17     72.07 o 
 -12   3  10       44.70      -18.38    121.32 o 
 -11   3  10       31.81      109.48    125.61 o 
 -10   3  10     1776.24     2397.93    177.11 o 
  -9   3  10     2419.14     3258.05    290.03 o 
  -8   3  10      323.73      530.39    136.85 o 
  -7   3  10      344.61      332.68    121.02 o 
  -6   3  10      474.28      670.41     84.37 o 
  -5   3  10     2166.93     2325.33    277.77 o 
  -4   3  10      754.78      833.25    116.24 o 
  -3   3  10        3.98       19.95     41.59 o 
  -2   3  10     1177.36     1193.18    101.18 o 
  -1   3  10       55.93       45.21     41.52 o 
   0   3  10      716.02      595.25     76.56 o 
   1   3  10      758.78      607.01    107.74 o 
   2   3  10        1.81      -46.82     51.77 o 
   3   3  10       90.93       63.29     74.55 o 
   4   3  10      909.39      846.64    132.25 o 
   5   3  10      787.85      819.26    159.31 o 
   6   3  10      228.14      185.45     84.11 o 
 -12   4  10        1.26      -71.79    160.85 o 
 -11   4  10      544.22      810.26    188.93 o 
 -10   4  10        7.16        8.66    110.29 o 
  -9   4  10       80.18      100.51     91.27 o 
  -8   4  10       24.36       -1.44     80.23 o 
  -7   4  10      654.85      471.81    123.57 o 
  -6   4  10        2.41       -4.84     50.83 o 
  -5   4  10       31.56       37.02     50.97 o 
  -4   4  10     2050.33     2378.11    190.97 o 
  -3   4  10       46.55       47.03     46.09 o 
  -2   4  10        3.90       13.24     42.13 o 
  -1   4  10       35.11      -21.76     49.15 o 
   0   4  10     2485.14     2444.08    150.63 o 
   1   4  10      225.38      126.31     60.36 o 
   2   4  10      248.61      237.84     68.45 o 
   3   4  10      353.68      422.32     80.24 o 
   4   4  10       28.59      -83.79     64.98 o 
   5   4  10       19.63       13.74     73.99 o 
   6   4  10        4.30     -109.68     73.12 o 
 -11   5  10      255.54      251.82    123.17 o 
 -10   5  10      425.04      543.24    121.56 o 
  -9   5  10     1505.81     1588.80    153.81 o 
  -8   5  10      577.77      635.95    160.85 o 
  -7   5  10       23.30      -23.05     76.52 o 
  -6   5  10      293.00      291.72     66.43 o 
  -5   5  10       22.73      -21.27     50.99 o 
  -4   5  10      162.26      172.70     56.73 o 
  -3   5  10     1674.73     1610.98    120.87 o 
  -2   5  10     3759.00     3629.50    244.08 o 
  -1   5  10      754.96      644.31     83.92 o 
   0   5  10       54.13       58.39     57.63 o 
   1   5  10       28.69      -25.67     57.12 o 
   2   5  10      703.56      727.42     95.21 o 
   3   5  10      303.12      266.17     79.08 o 
   4   5  10      204.22      177.70     88.85 o 
   5   5  10      416.76      422.48     95.29 o 
 -11   6  10      105.74      -37.26    254.80 o 
 -10   6  10      538.00      646.46    164.93 o 
  -9   6  10       28.52      -93.54    142.97 o 
  -8   6  10     1839.06     1707.29    260.42 o 
  -7   6  10      154.05      150.80     88.03 o 
  -6   6  10     1116.06     1090.46    100.20 o 
  -5   6  10     2071.75     1928.98    179.74 o 
  -4   6  10       26.04      -53.70     77.61 o 
  -3   6  10      158.04       66.15     69.44 o 
  -2   6  10      122.53      142.77     66.61 o 
  -1   6  10      905.50      817.34     96.33 o 
   0   6  10       77.27       49.64     63.28 o 
   1   6  10      791.09      908.58    106.48 o 
   2   6  10       31.20       -7.21     67.60 o 
   3   6  10       38.88       26.48     74.30 o 
   4   6  10      343.60      436.39     97.08 o 
   5   6  10        1.22      -95.98     79.08 o 
 -10   7  10      103.72      -24.07    281.35 o 
  -9   7  10       48.49     -134.78    149.61 o 
  -8   7  10      308.17      162.27    113.87 o 
  -7   7  10        2.15       62.30    109.27 o 
  -6   7  10        7.08      -74.40     70.49 o 
  -5   7  10      882.12      740.30    101.90 o 
  -4   7  10      589.37      564.01     93.20 o 
  -3   7  10      489.48      499.37     87.79 o 
  -2   7  10      739.83      736.20    100.61 o 
  -1   7  10      503.97      500.66     87.65 o 
   0   7  10      216.38      227.80     78.26 o 
   1   7  10      582.15      654.97     97.41 o 
   2   7  10      438.18      512.34     97.13 o 
   3   7  10      159.17      207.57     88.69 o 
   4   7  10      145.02      128.94     91.70 o 
  -8   8  10       51.57      112.34    116.42 o 
  -7   8  10     1691.94     1402.17    197.10 o 
  -6   8  10      707.07      615.21    107.37 o 
  -5   8  10       85.20       -6.67     87.32 o 
  -4   8  10      146.30       34.81     76.04 o 
  -3   8  10      388.66      355.18     96.00 o 
  -2   8  10       59.13      -24.17    134.80 o 
  -1   8  10      208.86      245.01     84.83 o 
   0   8  10      296.00      311.23     88.14 o 
   1   8  10       57.79       35.90     80.83 o 
   2   8  10       32.13       43.50     84.33 o 
   3   8  10      624.26      780.11    120.57 o 
  -6   9  10      291.74      290.03    123.57 o 
  -5   9  10       34.38      118.46    107.23 o 
  -4   9  10      122.18       33.16    124.59 o 
  -3   9  10      548.70      508.99    137.36 o 
  -2   9  10      621.77      639.61    107.23 o 
  -1   9  10      832.99      992.35    143.48 o 
   0   9  10        9.80       26.79     84.37 o 
   1   9  10        0.77       -0.53     87.67 o 
   2   9  10      406.89      508.69    116.02 o 
  -5  10  10       51.60       35.74    110.29 o 
  -4  10  10      160.19      182.80    115.40 o 
  -3  10  10       12.98      -57.79    188.42 o 
  -2  10  10        0.49      -79.29    148.59 o 
  -1  10  10      121.33      117.07     94.14 o 
   0  10  10       85.65       62.80     95.34 o 
   1  10  10        0.19       19.86     99.11 o 
  -3  11  10      509.24      550.45    139.91 o 
 -11   0  11      838.68     1136.64    200.16 o 
  -9   0  11     1557.55     1867.85    207.31 o 
  -7   0  11        6.61       26.55    102.12 o 
  -5   0  11      891.82      678.11    127.66 o 
  -3   0  11      208.29      222.63     91.91 o 
  -1   0  11     5374.30     5433.02    331.90 o 
   1   0  11      126.49      106.21     73.53 o 
   3   0  11      687.27      848.65    128.68 o 
 -12   1  11        0.63       60.97    117.68 o 
 -11   1  11      147.34      366.09    117.34 o 
 -10   1  11     1216.88     1844.53    157.38 o 
  -9   1  11      653.51      932.56    158.80 o 
  -8   1  11      319.11      440.10     92.77 o 
  -7   1  11      456.47      458.34    129.70 o 
  -6   1  11     2450.38     2035.87    310.46 o 
  -5   1  11     2623.75     2023.30    183.31 o 
  -4   1  11      151.04      123.37     66.42 o 
  -3   1  11       34.21       28.54     57.55 o 
  -2   1  11       70.27        3.20     53.80 o 
  -1   1  11      787.64      737.26     81.51 o 
   0   1  11      730.91      773.65     80.12 o 
   1   1  11      291.08      326.75     62.09 o 
   2   1  11       26.35       21.45     72.51 o 
   3   1  11        3.37       30.64     81.70 o 
   4   1  11      496.38      605.60    120.51 o 
 -12   2  11      496.14      685.94    139.37 o 
 -11   2  11      123.17      334.63    116.74 o 
 -10   2  11     1972.69     2686.18    185.17 o 
  -9   2  11      479.77      575.10    104.83 o 
  -8   2  11       32.31       96.96     81.51 o 
  -7   2  11      111.98      151.90     76.18 o 
  -6   2  11        1.92       66.37     48.19 o 
  -5   2  11       43.09       -0.19     65.93 o 
  -4   2  11      510.34      460.15     78.23 o 
  -3   2  11        6.70      -18.29     55.48 o 
  -2   2  11     1163.40     1071.06     95.25 o 
  -1   2  11      184.31      158.91     58.16 o 
   0   2  11     3684.55     3683.99    174.34 o 
   1   2  11      358.49      378.88     89.87 o 
   2   2  11      209.67      271.65     87.83 o 
   3   2  11        6.16       13.28     84.76 o 
   4   2  11     1748.13     2089.46    190.97 o 
   5   2  11       50.18      -36.96     75.57 o 
 -12   3  11       24.83       34.93    119.81 o 
 -11   3  11      572.86     1022.97    178.21 o 
 -10   3  11       72.38      168.27    104.40 o 
  -9   3  11      149.85      292.60    100.89 o 
  -8   3  11      218.91      232.34     90.95 o 
  -7   3  11      706.53      516.75    128.68 o 
  -6   3  11     1597.10     2146.36    139.50 o 
  -5   3  11      903.23     1135.59    150.20 o 
  -4   3  11      255.33      379.11     80.69 o 
  -3   3  11        2.41       28.67     46.48 o 
  -2   3  11     2047.09     1934.64    173.41 o 
  -1   3  11      288.85      324.24     66.74 o 
   0   3  11       68.55       71.66     57.11 o 
   1   3  11       97.24       50.96     64.34 o 
   2   3  11       12.69      -30.52     88.34 o 
   3   3  11       91.57      102.78     70.23 o 
   4   3  11      125.58       58.24    112.85 o 
   5   3  11       80.63      -22.53     76.90 o 
 -11   4  11     1477.48     1990.61    284.42 o 
 -10   4  11        7.70      -34.39    118.97 o 
  -9   4  11       81.67      125.57     94.71 o 
  -8   4  11      469.44      580.68    186.89 o 
  -7   4  11        5.50       56.47     79.24 o 
  -6   4  11       49.07       79.81     58.69 o 
  -5   4  11      296.80      456.17     76.86 o 
  -4   4  11     1342.18     1468.52    166.34 o 
  -3   4  11      361.55      397.26     63.14 o 
  -2   4  11     1532.22     1588.99    145.53 o 
  -1   4  11     1599.94     1439.22    111.64 o 
   0   4  11        2.59      -24.34     56.43 o 
   1   4  11      780.41      768.37    178.72 o 
   2   4  11       43.68      -17.70     63.80 o 
   3   4  11     1272.08     1395.20    186.89 o 
   4   4  11       48.92       11.01     75.98 o 
   5   4  11      117.31      109.02     86.57 o 
 -11   5  11       43.62       76.20    173.10 o 
 -10   5  11       40.65       84.37    103.77 o 
  -9   5  11      627.77      828.82    126.26 o 
  -8   5  11      147.42      210.70     95.65 o 
  -7   5  11      174.07      123.77     86.37 o 
  -6   5  11     1021.79     1230.73    163.17 o 
  -5   5  11     1298.95     1555.74    198.74 o 
  -4   5  11      672.57      705.75     97.53 o 
  -3   5  11      452.50      490.78    101.61 o 
  -2   5  11       88.50       95.99     65.21 o 
  -1   5  11      769.53      775.80    102.12 o 
   0   5  11       16.92      -22.66     61.49 o 
   1   5  11      176.81      197.54     72.62 o 
   2   5  11      311.61      409.66     87.05 o 
   3   5  11        4.38      -42.85     72.04 o 
   4   5  11       63.68       51.64     84.19 o 
 -10   6  11      343.11      360.89    137.36 o 
  -9   6  11      131.37       90.14    180.25 o 
  -8   6  11       16.08      -49.60     87.30 o 
  -7   6  11     1162.10     1204.63    260.93 o 
  -6   6  11      136.66       72.37     68.08 o 
  -5   6  11       27.53      -24.86     71.97 o 
  -4   6  11      250.09      244.82     81.80 o 
  -3   6  11     1707.00     1709.61    137.55 o 
  -2   6  11      100.52       48.96     70.08 o 
  -1   6  11        2.20      -55.43     63.94 o 
   0   6  11      363.61      331.80     81.61 o 
   1   6  11        3.92      -25.70     69.43 o 
   2   6  11       86.68       77.61     80.21 o 
   3   6  11        3.12      -27.45     79.64 o 
   4   6  11      321.24      342.99    102.03 o 
  -9   7  11       15.95      -46.32    207.31 o 
  -8   7  11        2.98      -44.52    152.68 o 
  -7   7  11      570.09      563.73    145.02 o 
  -6   7  11      543.12      410.20     99.80 o 
  -5   7  11      547.07      413.94     95.69 o 
  -4   7  11       15.93      -98.25    113.36 o 
  -3   7  11      144.95       65.03    106.72 o 
  -2   7  11      267.98      177.93    101.10 o 
  -1   7  11       20.81      -27.90    112.34 o 
   0   7  11        1.03      -26.26     74.05 o 
   1   7  11      351.19      368.11     94.53 o 
   2   7  11      490.71      589.58    107.47 o 
   3   7  11      305.03      377.06    103.81 o 
  -8   8  11      712.38      501.43    149.10 o 
  -7   8  11        5.91      -30.64    114.38 o 
  -6   8  11      226.39       80.41     95.49 o 
  -5   8  11       12.18     -103.15    105.70 o 
  -4   8  11     1020.11      872.79    118.83 o 
  -3   8  11       11.76      -70.77    116.93 o 
  -2   8  11      508.38      551.58    164.93 o 
  -1   8  11      670.64      657.96    135.31 o 
   0   8  11       15.16       -5.45     83.10 o 
   1   8  11        1.49       16.40     87.80 o 
   2   8  11        9.64        1.97     93.21 o 
  -7   9  11        1.41       71.49    124.59 o 
  -6   9  11       86.41     -101.76    196.59 o 
  -5   9  11       24.33     -108.11    141.44 o 
  -4   9  11       21.78      -92.90    183.82 o 
  -3   9  11      185.71       71.92    198.63 o 
  -2   9  11      298.51      209.67    163.40 o 
  -1   9  11       31.82      -53.64     90.38 o 
   0   9  11       55.45       -5.57     92.99 o 
  -4  10  11       13.13     -115.55    186.38 o 
  -3  10  11      771.95      817.98    235.40 o 
  -2  10  11       74.58       -5.97    166.97 o 
 -10   0  12     1289.48     1717.73    218.55 o 
  -8   0  12     1707.60     1761.65    199.14 o 
  -6   0  12     1058.72      725.08    141.95 o 
  -4   0  12      141.40      104.17    101.10 o 
  -2   0  12       18.52       -9.19     80.68 o 
   0   0  12      356.59      393.18     97.02 o 
   2   0  12      487.84      567.81    113.36 o 
 -11   1  12       12.50      198.63    109.76 o 
 -10   1  12        1.01      142.84     99.58 o 
  -9   1  12      367.20      454.98    102.13 o 
  -8   1  12      154.77      205.01     88.02 o 
  -7   1  12      554.91      604.91    163.40 o 
  -6   1  12     1273.06     1063.34    166.46 o 
  -5   1  12     1356.41      932.97    105.79 o 
  -4   1  12       10.96      -24.07     64.60 o 
  -3   1  12      619.54      611.06     83.77 o 
  -2   1  12     1804.48     1648.83    116.96 o 
  -1   1  12      640.27      680.31     80.15 o 
   0   1  12       73.08      144.73     60.99 o 
   1   1  12        4.93        5.11     78.64 o 
   2   1  12      268.73      281.86     98.04 o 
   3   1  12      122.52      149.10    102.12 o 
 -11   2  12     1017.69     1507.82    161.19 o 
 -10   2  12       96.03      183.53    102.07 o 
  -9   2  12      119.07      275.53     96.84 o 
  -8   2  12        9.74       50.60     82.89 o 
  -7   2  12     1281.41      885.42    153.19 o 
  -6   2  12       92.99      196.63     89.91 o 
  -5   2  12       81.92      201.98     72.16 o 
  -4   2  12      392.63      323.16     77.99 o 
  -3   2  12       52.09       22.77     62.78 o 
  -2   2  12        2.04       19.61     61.18 o 
  -1   2  12      350.87      410.86     71.32 o 
   0   2  12       71.46       93.95     83.74 o 
   1   2  12       40.99       15.32     79.66 o 
   2   2  12      107.59      140.93     91.91 o 
   3   2  12      941.17     1011.75    245.10 o 
   4   2  12        9.54      -33.75    106.72 o 
 -11   3  12       48.41      145.04    114.27 o 
 -10   3  12      167.28      328.00    111.23 o 
  -9   3  12      441.77      518.61    146.55 o 
  -8   3  12      935.26     1122.74    274.20 o 
  -7   3  12      839.55      585.17    140.93 o 
  -6   3  12      395.01      579.85     74.33 o 
  -5   3  12      258.49      408.39    118.16 o 
  -4   3  12        7.75       82.06     62.02 o 
  -3   3  12      462.21      377.25     75.01 o 
  -2   3  12      911.54     1084.88    229.78 o 
  -1   3  12     1214.33     1413.91    229.78 o 
   0   3  12      877.01      877.42     95.44 o 
   1   3  12      193.90      170.83     91.91 o 
   2   3  12        7.81      -26.55     64.48 o 
   3   3  12      109.98      116.02     76.77 o 
   4   3  12       27.70      -84.37     74.93 o 
 -10   4  12      275.22      419.87    118.97 o 
  -9   4  12       48.30       36.27     95.92 o 
  -8   4  12      202.36      220.92    147.57 o 
  -7   4  12       11.81       10.45     81.65 o 
  -6   4  12      905.78     1289.59    128.53 o 
  -5   4  12      202.43      306.20     72.01 o 
  -4   4  12      142.89      207.22     62.85 o 
  -3   4  12      708.40      862.48    150.12 o 
  -2   4  12      418.77      549.95    175.65 o 
  -1   4  12       38.89       52.66     65.01 o 
   0   4  12      297.12      240.73     75.06 o 
   1   4  12      150.43      132.12     72.25 o 
   2   4  12      348.74      384.84    131.74 o 
   3   4  12      133.12      117.01     80.32 o 
 -10   5  12        4.01       35.90    107.91 o 
  -9   5  12      276.49      416.17    112.76 o 
  -8   5  12       93.89      138.32     93.94 o 
  -7   5  12     1286.79      849.67    161.36 o 
  -6   5  12     1268.58     1690.40    148.03 o 
  -5   5  12        0.14       -3.33     74.53 o 
  -4   5  12      410.51      567.99    133.27 o 
  -3   5  12      198.65      185.82     78.59 o 
  -2   5  12      145.10      171.87     75.67 o 
  -1   5  12      802.56      861.72    105.74 o 
   0   5  12      185.36      131.30     74.33 o 
   1   5  12       91.11      113.36     77.47 o 
   2   5  12      378.68      344.58    112.34 o 
   3   5  12        1.99      -36.05     80.55 o 
  -9   6  12        9.19       26.26    102.26 o 
  -8   6  12      550.82      569.54    166.97 o 
  -7   6  12      206.20      108.25    121.53 o 
  -6   6  12      239.32      271.12     93.77 o 
  -5   6  12      277.05      241.73     91.02 o 
  -4   6  12      705.58      687.60    125.61 o 
  -3   6  12       86.40       50.97     78.33 o 
  -2   6  12       36.95        1.12     73.49 o 
  -1   6  12       66.51       -4.93    122.55 o 
   0   6  12      872.36      929.57    122.55 o 
   1   6  12       10.94        5.32     79.29 o 
   2   6  12       14.41       27.92     83.43 o 
  -8   7  12      338.53      395.22    145.02 o 
  -7   7  12        0.97      116.42    122.55 o 
  -6   7  12      173.52      108.44     92.22 o 
  -5   7  12      483.53      389.31    101.01 o 
  -4   7  12      263.15      164.43    141.44 o 
  -3   7  12      579.88      540.54    104.43 o 
  -2   7  12      150.88      121.06     96.51 o 
  -1   7  12       54.54      -36.29    154.21 o 
   0   7  12       36.16      -15.10    110.80 o 
   1   7  12      310.75      306.16     98.57 o 
  -7   8  12      140.90      179.74    133.78 o 
  -6   8  12        5.48      -71.20    141.95 o 
  -5   8  12      642.06      511.37    114.06 o 
  -4   8  12       74.44       33.40     93.57 o 
  -3   8  12      788.48      753.75    119.40 o 
  -2   8  12        3.66     -105.34    185.87 o 
  -1   8  12      132.50       99.39    122.04 o 
   0   8  12       55.25       -8.33     92.46 o 
  -4   9  12        0.02        0.00    117.44 o 
  -3   9  12      140.57       31.82    239.48 o 
  -9   0  13      191.25      355.39    144.00 o 
  -7   0  13     4684.01     4138.08    313.52 o 
  -5   0  13        0.66       16.34    103.15 o 
  -3   0  13      265.42      296.16    111.32 o 
  -1   0  13       28.74       25.53     88.85 o 
   1   0  13       42.60       56.17     99.06 o 
 -10   1  13       46.72      173.99    101.54 o 
  -9   1  13       31.36      107.52     93.02 o 
  -8   1  13      150.41      261.56     94.52 o 
  -7   1  13       77.56      183.95     88.74 o 
  -6   1  13      154.75       91.12     84.76 o 
  -5   1  13       22.45       59.74     73.66 o 
  -4   1  13      192.60      183.23     78.67 o 
  -3   1  13     1016.87      911.73    103.62 o 
  -2   1  13      836.04      823.50     96.01 o 
  -1   1  13      274.73      325.39     75.44 o 
   0   1  13        2.51       33.70     89.87 o 
   1   1  13      439.28      499.39    115.40 o 
   2   1  13      826.54     1015.12    150.12 o 
 -10   2  13        8.61      154.74    105.07 o 
  -9   2  13       14.38      107.49     94.92 o 
  -8   2  13     2338.09     2409.05    339.56 o 
  -7   2  13      208.26      173.33     87.78 o 
  -6   2  13      746.28      741.69    131.23 o 
  -5   2  13        3.70       25.47     74.37 o 
  -4   2  13      524.76      417.85     86.29 o 
  -3   2  13      215.62      200.60     75.34 o 
  -2   2  13       54.64       89.56     69.21 o 
  -1   2  13        1.56       24.51     89.87 o 
   0   2  13        5.01       16.34     89.87 o 
   1   2  13      111.90      155.47     72.17 o 
   2   2  13      348.83      341.55     84.76 o 
 -10   3  13        1.20       90.20    105.68 o 
  -9   3  13       42.04       92.38     98.58 o 
  -8   3  13      497.22      658.93    175.14 o 
  -7   3  13       18.96      123.69     85.49 o 
  -6   3  13      575.73      773.15    106.38 o 
  -5   3  13      112.17      239.18     66.15 o 
  -4   3  13       99.03      268.69    120.38 o 
  -3   3  13      632.53      549.43    121.53 o 
  -2   3  13      842.24      880.31    135.83 o 
  -1   3  13       84.50      235.61     95.49 o 
   0   3  13        4.48       37.59     66.87 o 
   1   3  13      289.99      357.96     83.74 o 
   2   3  13      255.04      156.25    110.29 o 
  -9   4  13     1183.65     1256.69    218.04 o 
  -8   4  13       22.61      100.20     92.51 o 
  -7   4  13      745.11      548.41    145.02 o 
  -6   4  13        0.10       58.00     65.88 o 
  -5   4  13       87.58      186.36     69.33 o 
  -4   4  13       57.50       75.54     85.27 o 
  -3   4  13      361.17      415.82     99.57 o 
  -2   4  13      167.42      215.98     78.52 o 
  -1   4  13       10.89       49.32     72.88 o 
   0   4  13      969.62      930.91    113.36 o 
   1   4  13        5.23      -33.10     73.14 o 
   2   4  13       98.05       20.45     79.37 o 
  -9   5  13      132.29      208.23    107.70 o 
  -8   5  13        1.17       40.30     96.61 o 
  -7   5  13      104.06      194.38     96.69 o 
  -6   5  13        5.29        4.44     83.04 o 
  -5   5  13      237.48      280.49     92.73 o 
  -4   5  13      869.49      971.45    167.48 o 
  -3   5  13      496.55      556.98     99.65 o 
  -2   5  13      203.93      262.39     86.12 o 
  -1   5  13      138.69      177.91     81.60 o 
   0   5  13       71.31       14.05     87.83 o 
   1   5  13      357.34      314.08     92.99 o 
  -8   6  13      597.16      456.50    149.10 o 
  -7   6  13       36.04      -43.91    118.46 o 
  -6   6  13      114.20       67.07     89.57 o 
  -5   6  13      281.83      279.44     98.88 o 
  -4   6  13       76.72       78.32     87.33 o 
  -3   6  13       55.87       79.47     85.35 o 
  -2   6  13        0.33      -83.39     81.19 o 
  -1   6  13      452.45      453.94     98.81 o 
   0   6  13       74.09       50.26    110.80 o 
  -6   7  13       52.81        3.56     95.22 o 
  -5   7  13      602.40      469.77    110.08 o 
  -4   7  13       13.89      -29.72     96.51 o 
  -3   7  13      461.79      477.35    109.95 o 
  -2   7  13      277.98      269.09    100.67 o 
  -1   7  13        0.26     -121.97    129.19 o 
  -8   0  14      782.12      957.93    174.63 o 
  -6   0  14       68.78       51.06    114.38 o 
  -4   0  14     1677.27     1455.27    179.74 o 
  -2   0  14      493.51      477.94    126.63 o 
   0   0  14      298.63      373.78    123.57 o 
  -9   1  14      381.22      564.00    113.00 o 
  -8   1  14      388.07      451.59    105.07 o 
  -7   1  14      370.33      381.47    110.80 o 
  -6   1  14        1.25       48.63     82.49 o 
  -5   1  14       26.60       54.76     78.95 o 
  -4   1  14        0.11       75.43     78.33 o 
  -3   1  14      369.50      408.40     88.06 o 
  -2   1  14      157.75      253.91     81.90 o 
  -1   1  14        1.96       61.27    102.12 o 
   0   1  14       78.52      110.29    106.21 o 
   1   1  14      224.94      268.59    120.51 o 
  -9   2  14      218.80      345.49    106.52 o 
  -8   2  14        0.72      124.26     93.67 o 
  -7   2  14      624.25      613.55    156.25 o 
  -6   2  14       47.51      196.40     67.59 o 
  -5   2  14      547.56      481.09     96.35 o 
  -4   2  14       40.18      155.19     86.89 o 
  -3   2  14     1023.46      959.36    110.08 o 
  -2   2  14       49.93      269.77    181.27 o 
  -1   2  14       21.81      176.40    204.76 o 
   0   2  14       26.91       33.70    103.15 o 
  -8   3  14      351.64      393.15    130.21 o 
  -7   3  14        0.61      130.84     90.14 o 
  -6   3  14      256.50      407.36    106.90 o 
  -5   3  14       16.83      138.41     67.00 o 
  -4   3  14       62.14      227.09    187.40 o 
  -3   3  14       69.53      306.78    236.93 o 
  -2   3  14        7.97      150.05    113.36 o 
  -1   3  14       83.08      189.47    156.76 o 
   0   3  14      390.47      560.63     95.79 o 
  -8   4  14      268.36      384.69    129.70 o 
  -7   4  14       80.23      156.36     93.89 o 
  -6   4  14        0.23       27.10     71.54 o 
  -5   4  14       23.19       42.59     83.53 o 
  -4   4  14     1139.12     1351.09    191.48 o 
  -3   4  14       14.38       53.59     80.10 o 
  -2   4  14      177.32      279.53     88.76 o 
  -1   4  14      164.88      235.25     86.61 o 
  -7   5  14      255.68      340.07    146.04 o 
  -6   5  14      388.47      496.44    108.74 o 
  -5   5  14      384.91      549.46    144.00 o 
  -4   5  14       53.03       38.89     87.11 o 
  -3   5  14        0.47        5.08     84.41 o 
  -2   5  14      610.77      540.98    102.63 o 
  -7   0  15       13.03      128.68    132.76 o 
  -5   0  15     1921.96     1504.29    194.04 o 
  -3   0  15      351.89      343.14    130.72 o 
  -7   1  15        0.60       47.37     90.52 o 
  -6   1  15        9.28       65.05     88.44 o 
  -5   1  15      210.25      292.54     93.87 o 
  -4   1  15      404.67      402.33     95.31 o 
  -3   1  15        0.37       68.79     83.40 o 
  -2   1  15        8.01       -5.11    111.32 o 
  -6   2  15      279.97      488.17    120.60 o 
  -5   2  15      154.64      359.03    109.42 o 
  -4   2  15      784.60      664.01    105.07 o 
  -3   2  15       50.89      325.85    216.50 o 
                                                 
